# Supplementary material for: High-throughput identification of synthetic riboswitches by barcode-free amplicon-sequencing in human cells
Source: Nat Commun. 2020 Feb 5;11:714. doi: 10.1038/s41467-020-14491-x (PMC7002664; doi:10.1038/s41467-020-14491-x)
Supplement: Supplementary file 4 — Source Data [file 41467_2020_14491_MOESM4_ESM.xlsx]

## Sheet: 2b
Figure 2b (Tet hammerhead bin graph)
Bin	Frequency
100	83
200	259
300	765
400	1215
500	1523
600	1596
700	1587
800	1391
900	1232
1000	1121
1100	937
1200	784
1300	622
1400	558
1500	472
1600	391
1700	316
1800	259
1900	215
2000	160
2100	132
2200	131
2300	90
2400	91
2500	74
2600	54
2700	55
2800	37
2900	46
3000	33
3100	31
3200	15
3300	21
3400	7
3500	17
3600	9
3700	9
3800	4
3900	6
4000	4
More	31

## Sheet: 2c
Figure 2c (correlation pre and post transfection abundance)
	pre transfection	post (CV>10%)	post (CV<10%)	all post transfection
AAAAA_AA	27.1671		25.35	25.35
AAAAA_AC	7.57052		7.29074	7.29074
AAAAA_AG	21.4498		19.6096	19.6096
AAAAA_CA	91.2405		89.7935	89.7935
AAAAA_CC	5.32302		6.07562	6.07562
AAAAA_CG	16.6788		16.3413	16.3413
AAAAA_CT	7.92539		7.41645	7.41645
AAAAA_GA	36.1177		36.6213	36.6213
AAAAA_GC	31.741		28.2831	28.2831
AAAAA_GG	105.159		110.115	110.115
AAAAA_GT	31.9381		32.8083	32.8083
AAAAA_TA	15.9296		16.5508	16.5508
AAAAA_TC	9.02942		9.09248	9.09248
AAAAA_TG	19.3995		17.2631	17.2631
AAAAA_TT	9.14771		8.46397	8.46397
AAAAC_AA	14.6285		13.0731	13.0731
AAAAC_AC	47.0003		43.4093	43.4093
AAAAC_AG	19.912		19.5258	19.5258
AAAAC_AT	26.3391		24.093	24.093
AAAAC_CA	26.3785		25.3081	25.3081
AAAAC_CG	17.8223		19.4839	19.4839
AAAAC_GA	65.1774		65.1977	65.1977
AAAAC_GC	35.3291		36.328	36.328
AAAAC_GG	32.5296		33.1436	33.1436
AAAAC_GT	44.1614		42.236	42.236
AAAAC_TA	31.4255		31.0485	31.0485
AAAAC_TC	16.8759		15.0843	15.0843
AAAAC_TG	31.7015		30.3362	30.3362
AAAAG_AA	18.0588		19.442	19.442
AAAAG_AG	40.5733		39.6801	39.6801
AAAAG_AT	8.67455		7.96116	7.96116
AAAAG_CA	57.2915		51.4961	51.4961
AAAAG_CG	32.017		34.6101	34.6101
AAAAG_CT	12.657		11.1456	11.1456
AAAAG_GA	29.6906		29.1211	29.1211
AAAAG_GC	22.2778		23.1293	23.1293
AAAAG_GG	47.3946		45.9233	45.9233
AAAAG_GT	77.1247		76.5109	76.5109
AAAAG_TC	18.8869		17.5983	17.5983
AAAAG_TG	34.1856		33.7302	33.7302
AAAAG_TT	24.5253		21.4532	21.4532
AAAAT_AA	38.6412		41.398	41.398
AAAAT_AC	10.37		9.42769	9.42769
AAAAT_AG	9.81802		10.2657	10.2657
AAAAT_AT	14.6679		15.4195	15.4195
AAAAT_CA	19.2417		19.442	19.442
AAAAT_CG	21.0161		21.7884	21.7884
AAAAT_CT	39.1144		35.8671	35.8671
AAAAT_GA	61.8653		64.1083	64.1083
AAAAT_GC	27.9163		30.0429	30.0429
AAAAT_GG	43.8459		48.8983	48.8983
AAAAT_GT	31.9381		34.8196	34.8196
AAAAT_TA	16.7971		15.21	15.21
AAAAT_TC	8.4774		7.91926	7.91926
AAAAT_TG	46.7243		51.0771	51.0771
AAAAT_TT	17.3491		16.9698	16.9698
AAACA_AA	16.5605		15.2519	15.2519
AAACA_AC	13.5244		12.5283	12.5283
AAACA_AG	28.3106		29.2887	29.2887
AAACA_AT	14.7862		16.3413	16.3413
AAACA_CC	15.5353		15.4195	15.4195
AAACA_CG	61.3133		56.1471	56.1471
AAACA_GA	43.8459		40.7695	40.7695
AAACA_GC	31.5833		33.7721	33.7721
AAACA_GG	23.4607		22.5845	22.5845
AAACA_GT	45.3048		49.0659	49.0659
AAACA_TC	65.0197		63.7312	63.7312
AAACA_TG	26.1814		23.9673	23.9673
AAACC_AA	8.12254		7.87735	7.87735
AAACC_AC	15.7325		15.0424	15.0424
AAACC_AG	23.7367		21.0342	21.0342
AAACC_AT	22.6327		21.0342	21.0342
AAACC_CA	8.35912		7.29074	7.29074
AAACC_CC	22.1595		20.1543	20.1543
AAACC_CG	49.8393		49.4849	49.4849
AAACC_CT	18.6109		20.9504	20.9504
AAACC_GA	22.6327		22.5845	22.5845
AAACC_GC	55.6354		51.7056	51.7056
AAACC_GG	50.8644		51.7475	51.7475
AAACC_GT	48.4986		46.6356	46.6356
AAACC_TC	32.9633		29.9172	29.9172
AAACC_TG	44.95		46.3004	46.3004
AAACG_AA	19.5966		19.9029	19.9029
AAACG_AC	30.0849		29.2887	29.2887
AAACG_AG	44.3585		42.5712	42.5712
AAACG_AT	29.0203		28.0736	28.0736
AAACG_CC	37.4189		33.9816	33.9816
AAACG_CG	34.9348		34.6101	34.6101
AAACG_CT	21.0949		20.5314	20.5314
AAACG_GA	69.7119		68.7174	68.7174
AAACG_GC	36.1177		34.8615	34.8615
AAACG_GG	57.1732		56.3566	56.3566
AAACG_GT	72.748		72.8655	72.8655
AAACG_TA	38.6412		36.8308	36.8308
AAACG_TC	31.2284		28.1155	28.1155
AAACG_TG	45.2654		49.9877	49.9877
AAACG_TT	18.6503		17.8498	17.8498
AAACT_AA	14.4707		14.7072	14.7072
AAACT_AC	13.6427		12.6121	12.6121
AAACT_AG	34.1068		34.3587	34.3587
AAACT_AT	33.0422		29.3725	29.3725
AAACT_CA	20.3852		18.3107	18.3107
AAACT_CG	32.5296		31.2161	31.2161
AAACT_GA	22.751		22.2074	22.2074
AAACT_GC	30.2821		29.6239	29.6239
AAACT_GG	21.647		19.6934	19.6934
AAACT_GT	34.8165		35.1129	35.1129
AAACT_TA	16.4028		17.9336	17.9336
AAACT_TC	17.98		16.6346	16.6346
AAACT_TG	60.8796		61.259	61.259
AAACT_TT	16.3239		16.6346	16.6346
AAAGA_AG	16.9942		15.5033	15.5033
AAAGA_AT	16.7182		18.2269	18.2269
AAAGA_CA	14.6285		14.9167	14.9167
AAAGA_CC	23.3424		22.6264	22.6264
AAAGA_CG	27.9163		30.1267	30.1267
AAAGA_GA	22.751		23.6321	23.6321
AAAGA_GC	40.1001		38.7583	38.7583
AAAGA_GG	35.5262		35.3224	35.3224
AAAGA_TC	20.4641		18.3107	18.3107
AAAGA_TG	62.2596		63.815	63.815
AAAGA_TT	28.35		27.9898	27.9898
AAAGC_AA	13.7216		12.9893	12.9893
AAAGC_AC	15.6931		14.3301	14.3301
AAAGC_AG	30.8341		30.8809	30.8809
AAAGC_AT	28.1134		28.325	28.325
AAAGC_CA	40.3761		38.9678	38.9678
AAAGC_CG	28.5472		31.0066	31.0066
AAAGC_CT	17.0731		16.9279	16.9279
AAAGC_GA	45.1865		43.4931	43.4931
AAAGC_GC	45.9751		45.6719	45.6719
AAAGC_GG	47.5129		49.9039	49.9039
AAAGC_GT	54.768		52.3341	52.3341
AAAGC_TA	18.4926		21.118	21.118
AAAGC_TC	60.8007		54.0102	54.0102
AAAGC_TG	67.8587		74.8768	74.8768
AAAGC_TT	48.2621		48.7307	48.7307
AAAGG_AA	36.1177		38.6326	38.6326
AAAGG_AG	89.1113		98.6764	98.6764
AAAGG_AT	29.6906		30.7133	30.7133
AAAGG_CA	27.0094		23.9254	23.9254
AAAGG_CC	37.7343		36.1185	36.1185
AAAGG_CG	61.5499		65.6167	65.6167
AAAGG_CT	28.8232		27.0679	27.0679
AAAGG_GA	58.7898		60.0858	60.0858
AAAGG_GC	58.711		57.1946	57.1946
AAAGG_GG	73.3		77.6841	77.6841
AAAGG_GT	88.3227		88.0336	88.0336
AAAGG_TC	25.2745		25.769	25.769
AAAGG_TG	93.3697		93.5226	93.5226
AAAGG_TT	26.6545		24.5958	24.5958
AAAGT_AA	41.4801		43.954	43.954
AAAGT_AC	21.1738		23.5064	23.5064
AAAGT_AT	17.428		16.6346	16.6346
AAAGT_CA	36.5908		37.2498	37.2498
AAAGT_CC	14.313		13.0731	13.0731
AAAGT_CG	29.4541		26.6908	26.6908
AAAGT_CT	55.7537		55.0577	55.0577
AAAGT_GA	44.3191		40.141	40.141
AAAGT_GC	40.8887		41.3561	41.3561
AAAGT_GG	58.7898		61.4266	61.4266
AAAGT_GT	64.2706		64.3597	64.3597
AAAGT_TA	53.8611		58.5774	58.5774
AAAGT_TC	53.1514		55.77	55.77
AAAGT_TG	42.939		41.3561	41.3561
AAAGT_TT	24.9196		23.1293	23.1293
AAATA_AA	8.35912		8.63157	8.63157
AAATA_AC	18.532		17.4726	17.4726
AAATA_AG	45.5808		48.144	48.144
AAATA_AT	12.7753		12.235	12.235
AAATA_CC	29.1386		26.3975	26.3975
AAATA_CG	23.6184		22.1236	22.1236
AAATA_GA	43.2545		46.9289	46.9289
AAATA_GC	18.808		18.2269	18.2269
AAATA_GG	37.4583		41.1466	41.1466
AAATA_GT	28.2712		26.5651	26.5651
AAATA_TA	11.9078		10.6428	10.6428
AAATA_TC	10.8432		10.3914	10.3914
AAATA_TG	26.1419		27.0679	27.0679
AAATC_AA	29.0598		26.9841	26.9841
AAATC_AC	17.9011		16.2575	16.2575
AAATC_AG	45.9357		42.8226	42.8226
AAATC_AT	25.4716		25.0567	25.0567
AAATC_CA	20.8978		18.3107	18.3107
AAATC_CG	27.2854		27.1098	27.1098
AAATC_CT	33.9096		33.1855	33.1855
AAATC_GA	92.66		98.7602	98.7602
AAATC_GC	39.1932		37.8364	37.8364
AAATC_GG	40.2578		39.2192	39.2192
AAATC_GT	52.1656		54.1359	54.1359
AAATC_TA	27.522		25.0567	25.0567
AAATC_TC	16.4028		15.2519	15.2519
AAATC_TG	82.6448		82.1675	82.1675
AAATC_TT	18.4926		16.2575	16.2575
AAATG_AA	12.4992		14.0368	14.0368
AAATG_AC	27.0094		28.9535	28.9535
AAATG_AG	37.34		41.4399	41.4399
AAATG_AT	22.199		23.8835	23.8835
AAATG_CA	21.4498		21.118	21.118
AAATG_CC	16.6394		15.5452	15.5452
AAATG_CG	26.1025		26.6489	26.6489
AAATG_CT	14.6285		13.6178	13.6178
AAATG_GA	45.1471		47.4736	47.4736
AAATG_GC	32.2141		34.1073	34.1073
AAATG_GG	92.4234		99.6402	99.6402
AAATG_GT	89.545		97.8803	97.8803
AAATG_TA	25.7871		26.0623	26.0623
AAATG_TC	35.7234		33.4788	33.4788
AAATG_TG	46.5666		50.9514	50.9514
AAATG_TT	20.6218		18.3107	18.3107
AAATT_AA	15.5353		14.8748	14.8748
AAATT_AC	14.1159		13.6597	13.6597
AAATT_AG	31.465		31.8027	31.8027
AAATT_AT	16.9154		17.2631	17.2631
AAATT_CA	18.4137		18.8554	18.8554
AAATT_CC	19.3995		17.3469	17.3469
AAATT_CG	36.0783		34.7358	34.7358
AAATT_CT	22.5933		21.3275	21.3275
AAATT_GA	41.7167		40.0153	40.0153
AAATT_GC	36.2754		36.0347	36.0347
AAATT_GG	37.6949		38.2974	38.2974
AAATT_GT	41.007		38.884	38.884
AAATT_TA	26.6151		24.7215	24.7215
AAATT_TG	45.8174		52.2922	52.2922
AAATT_TT	39.4298		38.0878	38.0878
AACAA_AA	12.657		13.0731	13.0731
AACAA_AG	16.7577		16.2156	16.2156
AACAA_AT	15.0227		13.3245	13.3245
AACAA_CA	21.2132		19.6515	19.6515
AACAA_CG	18.0194		17.8917	17.8917
AACAA_CT	22.8298		23.255	23.255
AACAA_GA	51.6925		54.0521	54.0521
AACAA_GC	35.4474		33.1855	33.1855
AACAA_GG	32.7267		36.2442	36.2442
AACAA_GT	34.6588		36.2442	36.2442
AACAA_TA	29.3358		26.188	26.188
AACAA_TG	27.8769		30.3781	30.3781
AACAA_TT	13.9581		12.4445	12.4445
AACAC_AA	22.8693		22.2074	22.2074
AACAC_AC	17.0337		14.9167	14.9167
AACAC_AG	67.5827		61.3847	61.3847
AACAC_AT	20.8189		20.9923	20.9923
AACAC_CC	30.0455		27.7802	27.7802
AACAC_CG	35.96		36.4118	36.4118
AACAC_CT	62.8905		56.4823	56.4823
AACAC_GA	51.653		55.2253	55.2253
AACAC_GC	15.4565		15.9642	15.9642
AACAC_GG	62.7722		62.6836	62.6836
AACAC_GT	45.778		45.9233	45.9233
AACAC_TA	10.3306		9.46959	9.46959
AACAC_TC	17.6251		16.1737	16.1737
AACAC_TG	63.6791		58.3678	58.3678
AACAC_TT	32.7662		29.4144	29.4144
AACAG_AA	24.6436		23.2969	23.2969
AACAG_AC	18.0983		17.0536	17.0536
AACAG_AG	45.4625		44.0797	44.0797
AACAG_AT	17.704		16.5089	16.5089
AACAG_CA	36.7091		35.9928	35.9928
AACAG_CG	53.4274		56.0214	56.0214
AACAG_CT	41.559		40.56	40.56
AACAG_GA	36.8669		33.0598	33.0598
AACAG_GC	44.0825		39.7639	39.7639
AACAG_GG	49.2872		48.6469	48.6469
AACAG_GT	38.1286		38.5488	38.5488
AACAG_TA	27.0094		26.5232	26.5232
AACAG_TC	26.0631		24.7215	24.7215
AACAG_TG	37.5766		37.9202	37.9202
AACAG_TT	30.2032		31.4675	31.4675
AACAT_AC	16.6394		15.7547	15.7547
AACAT_AG	35.684		35.1548	35.1548
AACAT_AT	20.5823		22.4588	22.4588
AACAT_CA	22.1201		20.7409	20.7409
AACAT_CC	33.1999		30.3781	30.3781
AACAT_CG	40.0212		40.0991	40.0991
AACAT_CT	15.6931		15.0005	15.0005
AACAT_GA	38.7595		37.166	37.166
AACAT_GG	53.0725		51.957	51.957
AACAT_GT	52.0473		48.8983	48.8983
AACAT_TA	23.2636		22.375	22.375
AACAT_TC	27.0488		25.8947	25.8947
AACAT_TG	39.7058		38.2974	38.2974
AACAT_TT	30.1244		29.582	29.582
AACCA_AA	9.69973		8.50587	8.50587
AACCA_AG	17.8223		17.305	17.305
AACCA_AT	22.5144		21.1599	21.1599
AACCA_CA	26.3785		24.931	24.931
AACCA_CC	9.266		8.50587	8.50587
AACCA_CG	19.5966		17.5983	17.5983
AACCA_CT	13.1301		12.9474	12.9474
AACCA_GA	64.1128		60.84	60.84
AACCA_GC	26.4574		25.35	25.35
AACCA_GG	32.3324		28.0736	28.0736
AACCA_GT	55.5171		52.4179	52.4179
AACCA_TA	22.3567		20.9504	20.9504
AACCA_TC	11.7106		12.8217	12.8217
AACCA_TG	29.9666		28.1574	28.1574
AACCC_AA	19.4389		19.4839	19.4839
AACCC_AG	20.0698		17.7659	17.7659
AACCC_AT	16.4817		16.0061	16.0061
AACCC_CA	13.3667		13.6597	13.6597
AACCC_CG	42.8208		39.7639	39.7639
AACCC_CT	28.902		26.2718	26.2718
AACCC_GA	28.902		28.4088	28.4088
AACCC_GC	22.475		23.1712	23.1712
AACCC_GG	41.0464		40.4343	40.4343
AACCC_GT	30.1638		30.0429	30.0429
AACCC_TA	7.17622		6.36893	6.36893
AACCC_TG	26.2602		25.2662	25.2662
AACCG_AA	17.0337		15.8804	15.8804
AACCG_AC	12.1838		13.115	13.115
AACCG_AG	91.9108		90.5896	90.5896
AACCG_AT	24.0127		23.8416	23.8416
AACCG_CA	17.3491		16.2575	16.2575
AACCG_CG	61.471		59.3735	59.3735
AACCG_CT	10.8432		10.3914	10.3914
AACCG_GA	47.434		54.5549	54.5549
AACCG_GC	31.1495		32.3055	32.3055
AACCG_GG	61.1556		61.678	61.678
AACCG_GT	48.3015		53.7169	53.7169
AACCG_TA	18.7686		18.9811	18.9811
AACCG_TC	34.4222		33.3531	33.3531
AACCG_TG	52.4022		52.2084	52.2084
AACCG_TT	40.4155		37.9621	37.9621
AACCT_AA	18.6503		17.4307	17.4307
AACCT_AC	14.589		13.2407	13.2407
AACCT_AG	45.226		45.7557	45.7557
AACCT_AT	46.054		47.5993	47.5993
AACCT_CA	39.7847		36.8308	36.8308
AACCT_CC	11.2375		9.84669	9.84669
AACCT_CG	29.4146		27.5707	27.5707
AACCT_CT	22.9481		21.7884	21.7884
AACCT_GA	31.3467		27.9059	27.9059
AACCT_GG	33.8702		35.7833	35.7833
AACCT_GT	55.1228		55.3091	55.3091
AACCT_TA	21.2527		19.3582	19.3582
AACCT_TC	13.9187		13.6178	13.6178
AACCT_TG	79.9636		76.469	76.469
AACCT_TT	22.6327		21.4113	21.4113
AACGA_AA	18.4926		20.4476	20.4476
AACGA_AC	42.1899		40.7276	40.7276
AACGA_AG	32.293		35.8252	35.8252
AACGA_AT	17.3097		18.185	18.185
AACGA_CA	38.3652		35.8252	35.8252
AACGA_CC	23.3819		21.537	21.537
AACGA_CG	54.3342		60.6305	60.6305
AACGA_CT	30.3609		29.1211	29.1211
AACGA_GA	68.1741		69.0526	69.0526
AACGA_GC	48.1438		52.1246	52.1246
AACGA_GG	46.6454		46.0909	46.0909
AACGA_GT	45.2654		45.9652	45.9652
AACGA_TA	18.4926		20.4476	20.4476
AACGA_TC	21.5287		23.5902	23.5902
AACGA_TG	30.5975		29.7915	29.7915
AACGA_TT	12.0655		11.1456	11.1456
AACGC_AA	20.0698		20.4895	20.4895
AACGC_AC	64.0734		65.7005	65.7005
AACGC_AG	58.987		65.1139	65.1139
AACGC_AT	47.434		50.281	50.281
AACGC_CA	68.9627		66.748	66.748
AACGC_CC	30.2821		30.3362	30.3362
AACGC_CG	51.7319		47.5574	47.5574
AACGC_GA	63.9945		68.7593	68.7593
AACGC_GC	50.1547		46.468	46.468
AACGC_GG	81.738		88.4107	88.4107
AACGC_GT	58.6715		57.7812	57.7812
AACGC_TA	51.7319		58.4936	58.4936
AACGC_TC	51.7713		44.9596	44.9596
AACGC_TG	56.8183		55.5605	55.5605
AACGC_TT	33.4759		34.233	34.233
AACGG_AA	33.4365		32.7245	32.7245
AACGG_AC	52.5205		50.8676	50.8676
AACGG_AG	45.6991		42.6131	42.6131
AACGG_AT	66.4392		67.7117	67.7117
AACGG_CA	44.0036		43.1159	43.1159
AACGG_CC	27.3248		25.9785	25.9785
AACGG_CG	119.393		120.046	120.046
AACGG_CT	45.3443		39.9315	39.9315
AACGG_GA	82.842		84.2626	84.2626
AACGG_GC	108.235		111.247	111.247
AACGG_GG	116.633		125.786	125.786
AACGG_GT	149.123		156.374	156.374
AACGG_TA	31.3861		32.7245	32.7245
AACGG_TC	45.3048		45.4205	45.4205
AACGG_TG	52.4416		54.6806	54.6806
AACGG_TT	41.007		37.7526	37.7526
AACGT_AA	67.7798		68.1307	68.1307
AACGT_AC	41.4013		40.2248	40.2248
AACGT_AG	63.482		61.4685	61.4685
AACGT_AT	37.8526		36.1185	36.1185
AACGT_CA	45.1865		42.7807	42.7807
AACGT_CC	38.8383		38.0459	38.0459
AACGT_CG	43.1362		43.1159	43.1159
AACGT_CT	47.5918		48.3117	48.3117
AACGT_GA	78.899		84.6816	84.6816
AACGT_GC	69.8696		72.4884	72.4884
AACGT_GG	85.4444		84.0112	84.0112
AACGT_GT	54.4131		57.4879	57.4879
AACGT_TA	39.2721		36.2861	36.2861
AACGT_TC	28.7837		30.1267	30.1267
AACGT_TG	66.7546		63.9407	63.9407
AACGT_TT	29.178		29.3725	29.3725
AACTA_AA	61.2739		58.7031	58.7031
AACTA_AC	15.1016		14.2882	14.2882
AACTA_AG	40.5338		44.2892	44.2892
AACTA_AT	16.7182		16.1318	16.1318
AACTA_CC	12.5387		11.2294	11.2294
AACTA_CG	16.9548		15.9223	15.9223
AACTA_CT	36.5514		32.5988	32.5988
AACTA_GA	110.679		118.496	118.496
AACTA_GC	32.1353		30.5876	30.5876
AACTA_GG	37.3794		38.465	38.465
AACTA_GT	39.4298		41.4818	41.4818
AACTA_TA	21.0949		20.4476	20.4476
AACTA_TC	8.35912		7.54215	7.54215
AACTA_TG	52.2445		50.3648	50.3648
AACTA_TT	14.9833		14.9167	14.9167
AACTC_AG	46.5272		42.7388	42.7388
AACTC_AT	15.9296		14.7072	14.7072
AACTC_CC	26.8517		25.4757	25.4757
AACTC_CG	25.3139		22.4588	22.4588
AACTC_CT	123.534		120.507	120.507
AACTC_GA	47.0397		42.4874	42.4874
AACTC_GC	32.4113		29.582	29.582
AACTC_GG	90.8462		92.0142	92.0142
AACTC_GT	50.7067		50.7419	50.7419
AACTC_TC	33.1999		31.5094	31.5094
AACTC_TG	56.7395		55.7281	55.7281
AACTC_TT	13.9187		12.8217	12.8217
AACTG_AA	10.5672		10.3076	10.3076
AACTG_AG	52.205		51.3704	51.3704
AACTG_AT	35.4474		36.4537	36.4537
AACTG_CA	44.3585		41.4399	41.4399
AACTG_CG	77.7161		73.7874	73.7874
AACTG_GA	67.977		67.8793	67.8793
AACTG_GC	39.1932		36.6213	36.6213
AACTG_GG	85.5626		85.3939	85.3939
AACTG_GT	147.27		157.673	157.673
AACTG_TA	25.0379		26.188	26.188
AACTG_TC	25.1168		22.6683	22.6683
AACTG_TG	45.3837		42.6969	42.6969
AACTG_TT	17.1914		18.2269	18.2269
AACTT_AA	16.9154		14.8748	14.8748
AACTT_AG	69.5541		69.0107	69.0107
AACTT_AT	17.2702		16.5089	16.5089
AACTT_CC	18.256		16.8441	16.8441
AACTT_GA	86.3907		90.2963	90.2963
AACTT_GC	29.6118		26.1461	26.1461
AACTT_GG	39.8635		36.1185	36.1185
AACTT_GT	47.8283		49.2335	49.2335
AACTT_TA	47.9861		46.9289	46.9289
AACTT_TG	39.9424		39.7639	39.7639
AACTT_TT	28.3894		25.8528	25.8528
AAGAA_AA	25.3139		24.8053	24.8053
AAGAA_AG	34.5405		35.8252	35.8252
AAGAA_AT	8.28026		8.38016	8.38016
AAGAA_CA	12.933		11.7741	11.7741
AAGAA_CC	15.6142		13.8273	13.8273
AAGAA_CG	31.5833		30.0848	30.0848
AAGAA_CT	29.6118		33.2274	33.2274
AAGAA_GA	40.1395		41.6913	41.6913
AAGAA_GC	25.3928		27.6126	27.6126
AAGAA_GG	74.4434		82.377	82.377
AAGAA_GT	43.4122		42.9483	42.9483
AAGAA_TA	24.4859		23.7159	23.7159
AAGAA_TC	10.5672		10.0143	10.0143
AAGAA_TG	36.4331		37.0403	37.0403
AAGAA_TT	15.7325		14.0787	14.0787
AAGAC_AA	52.4416		53.7588	53.7588
AAGAC_AC	22.0018		19.6934	19.6934
AAGAC_AG	48.9324		48.6888	48.6888
AAGAC_AT	22.5538		22.5426	22.5426
AAGAC_CA	21.647		20.3219	20.3219
AAGAC_CC	23.6973		24.5958	24.5958
AAGAC_CG	29.7695		29.4563	29.4563
AAGAC_GA	28.626		27.9898	27.9898
AAGAC_GC	37.7737		35.5738	35.5738
AAGAC_GG	52.8753		56.9851	56.9851
AAGAC_GT	59.1841		54.2197	54.2197
AAGAC_TA	209.766		209.043	209.043
AAGAC_TC	33.5153		30.8809	30.8809
AAGAC_TG	96.051		105.674	105.674
AAGAC_TT	19.636		17.6821	17.6821
AAGAG_AA	33.2393		31.3418	31.3418
AAGAG_AC	22.3173		23.674	23.674
AAGAG_AG	36.1571		38.004	38.004
AAGAG_AT	47.9072		49.0659	49.0659
AAGAG_CA	14.3524		13.8692	13.8692
AAGAG_CC	14.589		13.4502	13.4502
AAGAG_CG	59.8938		64.3178	64.3178
AAGAG_CT	16.8759		17.6821	17.6821
AAGAG_GA	69.5147		71.7342	71.7342
AAGAG_GC	55.32		56.8594	56.8594
AAGAG_GG	52.205		53.7588	53.7588
AAGAG_GT	65.7295		67.7955	67.7955
AAGAG_TA	27.9951		29.582	29.582
AAGAG_TC	37.9709		38.2555	38.2555
AAGAG_TG	64.8226		65.3653	65.3653
AAGAG_TT	34.4616		34.3587	34.3587
AAGAT_AA	31.4255		33.5626	33.5626
AAGAT_AC	17.1125		17.6402	17.6402
AAGAT_AG	23.1847		23.5483	23.5483
AAGAT_CA	30.8341		31.7608	31.7608
AAGAT_CC	10.8432		10.2657	10.2657
AAGAT_CG	99.8362		100.646	100.646
AAGAT_CT	18.808		17.2212	17.2212
AAGAT_GA	53.5851		59.583	59.583
AAGAT_GC	43.0573		40.8533	40.8533
AAGAT_GG	40.179		43.1159	43.1159
AAGAT_GT	70.2639		69.4297	69.4297
AAGAT_TA	28.1529		28.4507	28.4507
AAGAT_TC	25.8265		25.5176	25.5176
AAGAT_TG	50.3518		51.6218	51.6218
AAGAT_TT	23.6184		23.1712	23.1712
AAGCA_AA	15.2199		16.048	16.048
AAGCA_AC	31.5044		31.677	31.677
AAGCA_AG	37.4189		36.5375	36.5375
AAGCA_AT	26.1419		24.9729	24.9729
AAGCA_CA	23.1453		20.1124	20.1124
AAGCA_CC	26.7728		24.8053	24.8053
AAGCA_CG	51.5347		54.5549	54.5549
AAGCA_CT	26.8517		25.6433	25.6433
AAGCA_GA	49.0507		49.2335	49.2335
AAGCA_GC	75.9418		76.5528	76.5528
AAGCA_GG	64.3888		63.6055	63.6055
AAGCA_GT	58.1984		58.9126	58.9126
AAGCA_TA	27.5614		24.7215	24.7215
AAGCA_TC	24.8408		22.794	22.794
AAGCA_TG	40.8098		37.9202	37.9202
AAGCA_TT	30.6369		27.2355	27.2355
AAGCC_AA	19.0052		19.9448	19.9448
AAGCC_AC	48.0649		42.6969	42.6969
AAGCC_AG	71.3285		69.2202	69.2202
AAGCC_AT	34.3433		31.4675	31.4675
AAGCC_CA	115.963		110.995	110.995
AAGCC_CC	22.2384		20.7409	20.7409
AAGCC_CG	48.3015		44.4149	44.4149
AAGCC_GA	69.2781		69.6392	69.6392
AAGCC_GC	70.2639		71.4409	71.4409
AAGCC_GG	61.2739		59.4573	59.4573
AAGCC_GT	38.6412		37.3336	37.3336
AAGCC_TA	37.3006		35.1548	35.1548
AAGCC_TG	56.7		52.4179	52.4179
AAGCC_TT	31.9776		31.1323	31.1323
AAGCG_AA	37.616		37.3755	37.3755
AAGCG_AC	21.4892		21.7884	21.7884
AAGCG_AG	38.8383		39.3868	39.3868
AAGCG_AT	39.3509		36.7889	36.7889
AAGCG_CA	30.5581		26.9841	26.9841
AAGCG_CC	22.7116		21.1599	21.1599
AAGCG_CG	41.9533		40.9371	40.9371
AAGCG_CT	44.2402		44.9177	44.9177
AAGCG_GA	42.1899		48.0183	48.0183
AAGCG_GC	69.6724		73.2007	73.2007
AAGCG_GG	151.805		164.126	164.126
AAGCG_GT	60.2487		64.0664	64.0664
AAGCG_TG	178.893		187.841	187.841
AAGCG_TT	24.407		21.4113	21.4113
AAGCT_AA	29.9666		27.864	27.864
AAGCT_AC	34.6982		36.1185	36.1185
AAGCT_AG	40.3367		39.5544	39.5544
AAGCT_AT	16.5211		16.1318	16.1318
AAGCT_CA	30.7947		31.6351	31.6351
AAGCT_CC	17.704		17.1793	17.1793
AAGCT_CG	31.5833		31.3837	31.3837
AAGCT_CT	42.6236		41.7751	41.7751
AAGCT_GA	68.9233		68.3402	68.3402
AAGCT_GC	70.7765		72.3208	72.3208
AAGCT_GG	57.7646		58.0745	58.0745
AAGCT_GT	142.696		151.723	151.723
AAGCT_TA	40.0212		40.3505	40.3505
AAGCT_TC	38.6412		34.1073	34.1073
AAGCT_TG	72.9451		68.3402	68.3402
AAGCT_TT	37.892		34.9034	34.9034
AAGGA_AA	29.0598		30.4619	30.4619
AAGGA_AC	23.3424		23.9673	23.9673
AAGGA_AG	64.034		65.0301	65.0301
AAGGA_AT	43.9642		43.074	43.074
AAGGA_CA	27.0488		25.2662	25.2662
AAGGA_CC	57.5281		51.5799	51.5799
AAGGA_CG	71.9199		68.424	68.424
AAGGA_CT	45.2654		43.1159	43.1159
AAGGA_GA	50.7067		51.4961	51.4961
AAGGA_GC	71.4073		68.424	68.424
AAGGA_GG	78.2287		77.307	77.307
AAGGA_GT	51.929		55.2672	55.2672
AAGGA_TA	24.2099		21.956	21.956
AAGGA_TC	31.741		32.3055	32.3055
AAGGA_TG	91.2405		103.034	103.034
AAGGA_TT	29.2963		27.2355	27.2355
AAGGC_AA	41.5984		41.4399	41.4399
AAGGC_AC	35.4868		36.747	36.747
AAGGC_AG	59.1447		64.3597	64.3597
AAGGC_AT	68.3713		63.3959	63.3959
AAGGC_CA	60.7613		57.865	57.865
AAGGC_CC	60.6036		60.5467	60.5467
AAGGC_CG	92.7389		86.8185	86.8185
AAGGC_CT	58.987		57.446	57.446
AAGGC_GA	128.935		140.954	140.954
AAGGC_GC	59.9333		65.7424	65.7424
AAGGC_GG	121.128		127.839	127.839
AAGGC_GT	104.095		106.638	106.638
AAGGC_TA	66.9124		65.91	65.91
AAGGC_TC	45.226		41.1047	41.1047
AAGGC_TG	124.362		125.577	125.577
AAGGC_TT	43.2545		44.2054	44.2054
AAGGG_AA	59.7361		58.9545	58.9545
AAGGG_AC	57.2915		60.2534	60.2534
AAGGG_AG	93.488		93.1036	93.1036
AAGGG_AT	50.7856		49.5687	49.5687
AAGGG_CA	44.0431		39.2611	39.2611
AAGGG_CC	29.3358		25.9366	25.9366
AAGGG_CG	117.856		132.616	132.616
AAGGG_CT	35.3685		36.747	36.747
AAGGG_GA	104.252		113.551	113.551
AAGGG_GC	103.03		105.506	105.506
AAGGG_GG	250.576		271.475	271.475
AAGGG_GT	90.0971		83.0893	83.0893
AAGGG_TA	60.8007		57.2365	57.2365
AAGGG_TC	44.2008		43.3255	43.3255
AAGGG_TG	113.913		109.571	109.571
AAGGG_TT	34.3828		31.0485	31.0485
AAGGT_AA	43.2545		41.8589	41.8589
AAGGT_AC	38.3258		38.4231	38.4231
AAGGT_AG	54.6891		55.1834	55.1834
AAGGT_AT	37.2217		34.6101	34.6101
AAGGT_CA	39.2326		34.7777	34.7777
AAGGT_CC	49.9575		46.6775	46.6775
AAGGT_CG	81.3437		84.3464	84.3464
AAGGT_CT	51.1404		48.3117	48.3117
AAGGT_GA	99.9939		105.8	105.8
AAGGT_GC	75.232		73.3683	73.3683
AAGGT_GG	107.446		118.37	118.37
AAGGT_GT	58.7504		59.0383	59.0383
AAGGT_TA	34.5011		32.5569	32.5569
AAGGT_TC	173.53		180.634	180.634
AAGGT_TG	100.704		101.107	101.107
AAGGT_TT	49.3661		47.8088	47.8088
AAGTA_AA	54.9257		53.6331	53.6331
AAGTA_AC	19.8726		20.1962	20.1962
AAGTA_AG	60.2487		60.2953	60.2953
AAGTA_AT	26.1814		25.4757	25.4757
AAGTA_CA	32.9239		32.934	32.934
AAGTA_CG	57.4886		53.4655	53.4655
AAGTA_CT	17.5857		16.2156	16.2156
AAGTA_GA	33.2787		33.6464	33.6464
AAGTA_GC	37.4583		33.8559	33.8559
AAGTA_GG	88.3622		95.8691	95.8691
AAGTA_GT	50.3518		51.3285	51.3285
AAGTA_TA	42.8602		44.373	44.373
AAGTA_TG	81.8957		88.4945	88.4945
AAGTA_TT	16.3634		15.1262	15.1262
AAGTC_AA	29.0598		28.325	28.325
AAGTC_AC	33.0816		32.2217	32.2217
AAGTC_AG	80.3973		77.5165	77.5165
AAGTC_AT	75.7052		76.7623	76.7623
AAGTC_CC	37.7343		40.141	40.141
AAGTC_CG	38.9172		36.328	36.328
AAGTC_CT	38.3258		37.7107	37.7107
AAGTC_GA	94.7498		106.47	106.47
AAGTC_GC	63.1271		63.354	63.354
AAGTC_GG	60.1699		61.8875	61.8875
AAGTC_GT	86.8244		91.4276	91.4276
AAGTC_TA	36.4331		34.4844	34.4844
AAGTC_TC	21.9624		23.3388	23.3388
AAGTC_TG	90.1365		97.9641	97.9641
AAGTC_TT	43.8065		43.5769	43.5769
AAGTG_AA	17.5068		16.1318	16.1318
AAGTG_AC	18.7291		16.5508	16.5508
AAGTG_AG	58.6321		64.0245	64.0245
AAGTG_AT	16.1268		16.2575	16.2575
AAGTG_CA	39.7058		42.4036	42.4036
AAGTG_CC	22.0018		23.7997	23.7997
AAGTG_CG	88.7565		95.5758	95.5758
AAGTG_CT	30.5187		30.3362	30.3362
AAGTG_GA	75.6658		79.7373	79.7373
AAGTG_GC	65.7295		67.9212	67.9212
AAGTG_GG	91.556		101.526	101.526
AAGTG_GT	66.7546		64.6949	64.6949
AAGTG_TA	19.3206		18.6878	18.6878
AAGTG_TC	50.1941		48.3955	48.3955
AAGTG_TG	63.4425		67.9631	67.9631
AAGTG_TT	53.9005		51.7056	51.7056
AAGTT_AC	23.8156		24.5958	24.5958
AAGTT_AG	41.7167		44.8339	44.8339
AAGTT_AT	39.4692		38.465	38.465
AAGTT_CA	29.6512		27.0679	27.0679
AAGTT_CC	19.9515		19.0649	19.0649
AAGTT_CG	111.389		123.063	123.063
AAGTT_CT	48.9718		49.9458	49.9458
AAGTT_GA	52.205		53.7169	53.7169
AAGTT_GC	53.6245		52.0408	52.0408
AAGTT_GG	105.83		106.889	106.889
AAGTT_GT	58.4349		62.8093	62.8093
AAGTT_TA	77.4401		81.2457	81.2457
AAGTT_TC	32.4113		32.6407	32.6407
AAGTT_TG	61.8259		58.9126	58.9126
AAGTT_TT	23.6579		23.0036	23.0036
AATAA_AA	12.6175		13.115	13.115
AATAA_AC	20.8978		19.023	19.023
AATAA_AG	34.1068		38.6745	38.6745
AATAA_AT	10.4095		9.84669	9.84669
AATAA_CA	26.2997		26.5232	26.5232
AATAA_CC	33.3576		33.5207	33.5207
AATAA_CG	46.1723		46.3004	46.3004
AATAA_CT	12.7358		11.1037	11.1037
AATAA_GA	25.6294		24.4282	24.4282
AATAA_GC	27.3643		25.0567	25.0567
AATAA_GG	43.5699		43.9959	43.9959
AATAA_GT	31.2678		32.7664	32.7664
AATAA_TA	16.5605		16.5089	16.5089
AATAA_TC	26.1814		26.1461	26.1461
AATAA_TG	17.3097		17.0536	17.0536
AATAA_TT	10.2912		10.6428	10.6428
AATAC_AA	16.1662		14.2044	14.2044
AATAC_AC	17.5463		16.2156	16.2156
AATAC_AG	44.6345		45.1691	45.1691
AATAC_AT	21.4104		19.9029	19.9029
AATAC_CA	18.9263		19.4001	19.4001
AATAC_CG	34.7771		37.0822	37.0822
AATAC_CT	16.6394		14.9586	14.9586
AATAC_GA	22.2384		20.4895	20.4895
AATAC_GC	42.3476		43.7864	43.7864
AATAC_GG	43.6488		42.5293	42.5293
AATAC_GT	39.9029		39.303	39.303
AATAC_TA	32.4507		34.5263	34.5263
AATAC_TG	27.7191		28.6183	28.6183
AATAC_TT	29.2963		29.6658	29.6658
AATAG_AA	18.3743		18.0174	18.0174
AATAG_AC	13.5244		13.9949	13.9949
AATAG_AG	35.4474		33.3531	33.3531
AATAG_AT	126.451		127.588	127.588
AATAG_CA	27.0488		27.6545	27.6545
AATAG_CC	45.226		42.4874	42.4874
AATAG_CG	41.1647		40.7695	40.7695
AATAG_CT	54.4525		56.5242	56.5242
AATAG_GA	41.7561		44.5406	44.5406
AATAG_GC	28.9415		27.1098	27.1098
AATAG_GG	48.0649		52.5017	52.5017
AATAG_GT	82.2111		83.7597	83.7597
AATAG_TA	36.5908		33.4788	33.4788
AATAG_TC	33.1605		30.0429	30.0429
AATAG_TG	48.6564		51.4123	51.4123
AATAT_AA	35.2108		36.9146	36.9146
AATAT_AC	25.4716		25.9366	25.9366
AATAT_AG	24.8408		26.8165	26.8165
AATAT_CA	22.0807		22.4588	22.4588
AATAT_CC	26.5362		26.6908	26.6908
AATAT_CG	64.7437		67.3765	67.3765
AATAT_CT	39.3904		40.1829	40.1829
AATAT_GA	29.6512		26.0204	26.0204
AATAT_GG	24.5648		22.3331	22.3331
AATAT_GT	45.8568		44.5825	44.5825
AATAT_TA	39.9424		43.1997	43.1997
AATAT_TC	28.902		28.7021	28.7021
AATAT_TG	30.2032		30.001	30.001
AATAT_TT	48.4986		47.0127	47.0127
AATCA_AA	19.36		17.305	17.305
AATCA_AC	23.1059		24.8472	24.8472
AATCA_AG	45.4231		43.0321	43.0321
AATCA_CA	13.4456		13.1988	13.1988
AATCA_CC	31.1495		28.1574	28.1574
AATCA_CG	44.1614		43.954	43.954
AATCA_CT	42.4659		38.8002	38.8002
AATCA_GA	56.2269		62.516	62.516
AATCA_GC	41.7956		38.5488	38.5488
AATCA_GG	38.7201		37.5431	37.5431
AATCA_GT	65.6506		66.4547	66.4547
AATCA_TA	21.4892		20.0286	20.0286
AATCA_TC	24.8013		22.1236	22.1236
AATCA_TG	41.4013		44.9177	44.9177
AATCC_AA	30.1638		34.0235	34.0235
AATCC_AC	141.947		134.795	134.795
AATCC_AG	63.8763		61.9713	61.9713
AATCC_AT	9.30543		8.33826	8.33826
AATCC_CG	31.0707		28.1574	28.1574
AATCC_CT	27.9557		28.6183	28.6183
AATCC_GA	29.4541		28.5345	28.5345
AATCC_GC	42.2687		41.6075	41.6075
AATCC_GG	60.5642		55.3091	55.3091
AATCC_GT	47.5129		48.2278	48.2278
AATCC_TA	21.2132		19.442	19.442
AATCC_TC	46.5666		43.074	43.074
AATCC_TG	33.4365		32.5569	32.5569
AATCG_AA	46.606		48.4793	48.4793
AATCG_AC	29.4935		28.5345	28.5345
AATCG_AG	64.5071		59.8763	59.8763
AATCG_AT	22.2778		21.0761	21.0761
AATCG_CG	59.9727		57.6136	57.6136
AATCG_CT	17.5857		16.9279	16.9279
AATCG_GA	60.6036		58.5774	58.5774
AATCG_GC	58.0406		59.4992	59.4992
AATCG_GG	81.7774		85.1844	85.1844
AATCG_GT	66.1632		63.8988	63.8988
AATCG_TA	80.7522		77.8936	77.8936
AATCG_TC	182.008		177.576	177.576
AATCG_TG	105.475		106.847	106.847
AATCT_AG	70.8159		70.5191	70.5191
AATCT_AT	26.3785		24.7215	24.7215
AATCT_CC	17.5463		17.305	17.305
AATCT_CG	46.6454		45.6719	45.6719
AATCT_GA	34.9348		33.395	33.395
AATCT_GC	30.8735		28.744	28.744
AATCT_GG	35.1714		36.328	36.328
AATCT_GT	46.7243		45.1691	45.1691
AATCT_TA	27.3248		26.3975	26.3975
AATCT_TC	16.7577		17.8498	17.8498
AATCT_TG	45.6597		44.4149	44.4149
AATCT_TT	13.0907		12.3188	12.3188
AATGA_AA	15.5353		16.5089	16.5089
AATGA_AG	18.9263		18.8135	18.8135
AATGA_AT	22.7904		22.4588	22.4588
AATGA_CA	35.0531		37.9621	37.9621
AATGA_CC	11.7106		12.1931	12.1931
AATGA_CG	52.5993		59.3735	59.3735
AATGA_CT	54.6103		53.8007	53.8007
AATGA_GA	55.2017		58.9126	58.9126
AATGA_GC	27.1277		29.4563	29.4563
AATGA_GG	40.9281		40.0572	40.0572
AATGA_GT	56.2269		64.6949	64.6949
AATGA_TA	12.1838		12.3188	12.3188
AATGA_TC	23.303		23.4645	23.4645
AATGA_TG	47.7495		48.2697	48.2697
AATGA_TT	17.7434		16.2156	16.2156
AATGC_AA	30.1244		30.5876	30.5876
AATGC_AC	34.0279		31.2999	31.2999
AATGC_AG	69.0021		68.1307	68.1307
AATGC_AT	28.4289		26.4813	26.4813
AATGC_CA	24.0916		22.2074	22.2074
AATGC_CC	29.1386		28.4507	28.4507
AATGC_CG	46.4877		46.887	46.887
AATGC_CT	25.4716		22.9198	22.9198
AATGC_GA	86.3118		91.4276	91.4276
AATGC_GC	62.4568		67.9212	67.9212
AATGC_GG	69.4753		74.6254	74.6254
AATGC_GT	125.505		135.214	135.214
AATGC_TA	42.111		42.0265	42.0265
AATGC_TC	31.8593		31.4675	31.4675
AATGC_TG	73.3788		73.5778	73.5778
AATGC_TT	30.4792		28.2831	28.2831
AATGG_AA	32.8844		29.0373	29.0373
AATGG_AC	31.3861		31.3837	31.3837
AATGG_AG	60.2487		62.935	62.935
AATGG_AT	46.4089		47.9345	47.9345
AATGG_CA	63.9157		66.6642	66.6642
AATGG_CC	35.7234		31.0485	31.0485
AATGG_CG	57.8041		63.8569	63.8569
AATGG_CT	34.6982		33.6045	33.6045
AATGG_GA	82.4083		84.5978	84.5978
AATGG_GC	86.8244		91.3857	91.3857
AATGG_GG	104.883		115.185	115.185
AATGG_GT	125.19		127.881	127.881
AATGG_TA	39.6664		41.1466	41.1466
AATGG_TC	51.0616		54.2197	54.2197
AATGG_TG	99.1659		99.5564	99.5564
AATGG_TT	44.3585		40.56	40.56
AATGT_AA	26.418		27.1517	27.1517
AATGT_AC	31.3073		32.515	32.515
AATGT_AG	42.663		44.3311	44.3311
AATGT_AT	27.2066		25.5176	25.5176
AATGT_CA	61.4316		64.234	64.234
AATGT_CC	36.236		32.8921	32.8921
AATGT_CG	44.0431		42.1103	42.1103
AATGT_CT	21.1738		22.2912	22.2912
AATGT_GA	99.9545		105.548	105.548
AATGT_GC	46.33		50.7419	50.7419
AATGT_GG	85.6021		92.0561	92.0561
AATGT_GT	69.9484		68.005	68.005
AATGT_TA	25.1168		24.5539	24.5539
AATGT_TC	34.3039		34.233	34.233
AATGT_TG	61.195		57.027	57.027
AATGT_TT	28.5866		27.1517	27.1517
AATTA_AA	74.9955		79.6535	79.6535
AATTA_AC	14.7862		14.3301	14.3301
AATTA_AG	41.6773		43.1159	43.1159
AATTA_AT	15.1016		13.6178	13.6178
AATTA_CA	20.8584		18.3526	18.3526
AATTA_CG	48.2226		48.7726	48.7726
AATTA_CT	34.8954		34.2749	34.2749
AATTA_GA	33.7125		30.5038	30.5038
AATTA_GC	25.8265		23.5483	23.5483
AATTA_GG	29.2963		27.2774	27.2774
AATTA_GT	47.0397		50.281	50.281
AATTA_TA	14.5102		14.372	14.372
AATTA_TC	21.3709		19.9029	19.9029
AATTA_TG	42.3476		44.1635	44.1635
AATTC_AA	15.7325		17.1374	17.1374
AATTC_AG	40.731		38.0459	38.0459
AATTC_AT	30.1244		34.4006	34.4006
AATTC_CA	69.7119		65.491	65.491
AATTC_CG	53.7822		51.119	51.119
AATTC_CT	35.8811		35.6576	35.6576
AATTC_GA	52.205		49.1078	49.1078
AATTC_GC	79.5299		79.5697	79.5697
AATTC_GG	73.6943		71.8599	71.8599
AATTC_GT	77.243		71.1476	71.1476
AATTC_TA	21.8047		23.3807	23.3807
AATTC_TC	15.417		14.1625	14.1625
AATTC_TG	44.8317		40.0572	40.0572
AATTG_AA	22.4355		20.3219	20.3219
AATTG_AC	15.8902		16.1318	16.1318
AATTG_AG	65.3746		66.6642	66.6642
AATTG_AT	56.0297		53.6331	53.6331
AATTG_CC	27.8374		28.5345	28.5345
AATTG_CG	44.0431		45.0434	45.0434
AATTG_CT	24.5253		23.0036	23.0036
AATTG_GA	71.1708		66.8737	66.8737
AATTG_GC	48.3409		49.443	49.443
AATTG_GG	56.0297		62.2227	62.2227
AATTG_GT	62.4962		64.1921	64.1921
AATTG_TA	38.168		36.3699	36.3699
AATTG_TC	23.7367		24.093	24.093
AATTG_TG	51.5347		50.6581	50.6581
AATTG_TT	28.5077		26.5232	26.5232
AATTT_AA	35.7628		40.56	40.56
AATTT_AG	26.4574		27.2355	27.2355
AATTT_AT	10.4095		10.7685	10.7685
AATTT_CA	21.5681		20.1124	20.1124
AATTT_CG	41.7956		38.6326	38.6326
AATTT_CT	47.71		44.0797	44.0797
AATTT_GA	25.0379		22.9198	22.9198
AATTT_GC	22.8693		22.0398	22.0398
AATTT_GG	55.2411		55.4767	55.4767
AATTT_GT	55.9114		56.8175	56.8175
AATTT_TG	47.4735		48.6469	48.6469
AATTT_TT	20.4641		19.023	19.023
ACAAA_AA	21.923		22.4169	22.4169
ACAAA_AC	18.5714		16.9698	16.9698
ACAAA_AG	19.636		20.4895	20.4895
ACAAA_AT	15.8113		14.4139	14.4139
ACAAA_CA	11.2375		10.8942	10.8942
ACAAA_CC	22.5144		20.0286	20.0286
ACAAA_CG	21.2132		20.1543	20.1543
ACAAA_CT	60.9979		61.9294	61.9294
ACAAA_GA	32.0564		30.1267	30.1267
ACAAA_GG	45.0288		45.6719	45.6719
ACAAA_GT	43.8854		40.7276	40.7276
ACAAA_TA	26.6545		24.1768	24.1768
ACAAA_TC	10.5672		10.4752	10.4752
ACAAA_TG	46.2511		43.1159	43.1159
ACAAA_TT	8.59569		7.79355	7.79355
ACAAC_AA	43.7671		43.8702	43.8702
ACAAC_AC	31.2284		33.5626	33.5626
ACAAC_AG	25.4716		27.026	27.026
ACAAC_AT	27.7191		25.5176	25.5176
ACAAC_CG	33.3576		32.1379	32.1379
ACAAC_CT	23.2636		24.512	24.512
ACAAC_GA	61.3133		59.8763	59.8763
ACAAC_GC	35.5262		33.7721	33.7721
ACAAC_GG	56.7789		58.5774	58.5774
ACAAC_GT	82.9208		87.3632	87.3632
ACAAC_TA	38.3652		37.166	37.166
ACAAC_TC	17.6251		17.3888	17.3888
ACAAC_TG	76.8487		75.8824	75.8824
ACAAC_TT	31.8198		28.9116	28.9116
ACAAG_AA	26.418		26.7746	26.7746
ACAAG_AC	39.0749		34.1073	34.1073
ACAAG_AG	35.9205		39.1354	39.1354
ACAAG_AT	22.199		20.1543	20.1543
ACAAG_CA	23.6579		20.9504	20.9504
ACAAG_CC	23.7762		20.8247	20.8247
ACAAG_CG	54.3737		53.9683	53.9683
ACAAG_CT	33.9885		32.4312	32.4312
ACAAG_GA	32.9239		31.7189	31.7189
ACAAG_GC	42.1504		43.6607	43.6607
ACAAG_GG	66.242		63.4797	63.4797
ACAAG_GT	78.1893		80.4077	80.4077
ACAAG_TA	40.179		38.3393	38.3393
ACAAG_TG	91.0828		81.9999	81.9999
ACAAG_TT	23.579		20.9504	20.9504
ACAAT_AA	13.4456		12.9893	12.9893
ACAAT_AC	16.0874		14.7072	14.7072
ACAAT_AG	23.1059		21.9141	21.9141
ACAAT_AT	29.178		28.9954	28.9954
ACAAT_CA	18.6109		17.3888	17.3888
ACAAT_CG	25.9054		25.5595	25.5595
ACAAT_CT	37.2217		34.6101	34.6101
ACAAT_GA	62.5356		62.8093	62.8093
ACAAT_GC	35.3291		33.395	33.395
ACAAT_GG	56.1874		59.6249	59.6249
ACAAT_GT	92.6206		89.1231	89.1231
ACAAT_TA	20.1881		19.4001	19.4001
ACAAT_TC	19.6755		17.4307	17.4307
ACAAT_TG	69.0416		64.4016	64.4016
ACAAT_TT	54.1371		54.6387	54.6387
ACACA_AC	30.8735		29.5401	29.5401
ACACA_AG	43.2545		43.2417	43.2417
ACACA_AT	13.3667		14.7491	14.7491
ACACA_CA	16.1268		14.8748	14.8748
ACACA_CC	27.6403		24.9729	24.9729
ACACA_CG	36.3148		37.585	37.585
ACACA_CT	18.3743		17.0536	17.0536
ACACA_GA	52.481		49.6106	49.6106
ACACA_GC	16.8365		14.6234	14.6234
ACACA_GG	43.2939		43.1997	43.1997
ACACA_GT	55.6354		58.9964	58.9964
ACACA_TA	23.5396		23.5483	23.5483
ACACA_TC	9.81802		10.2657	10.2657
ACACA_TG	71.5651		69.4716	69.4716
ACACA_TT	30.6369		28.8697	28.8697
ACACC_AA	21.0161		21.0761	21.0761
ACACC_AC	48.4592		43.2417	43.2417
ACACC_AT	45.1471		39.722	39.722
ACACC_CC	19.4783		18.0593	18.0593
ACACC_CT	40.1001		36.6213	36.6213
ACACC_GA	72.3537		71.4828	71.4828
ACACC_GC	35.2108		32.1798	32.1798
ACACC_GG	81.0282		79.5697	79.5697
ACACC_GT	43.8065		42.0265	42.0265
ACACC_TA	26.97		25.7271	25.7271
ACACC_TG	49.997		49.7363	49.7363
ACACC_TT	31.3073		27.6545	27.6545
ACACG_AA	71.6045		65.1977	65.1977
ACACG_AG	47.3552		46.5099	46.5099
ACACG_AT	33.673		31.0066	31.0066
ACACG_CA	53.5457		54.4292	54.4292
ACACG_CG	35.5262		32.4312	32.4312
ACACG_CT	16.6394		16.9279	16.9279
ACACG_GA	66.7941		68.6335	68.6335
ACACG_GC	69.1993		72.3208	72.3208
ACACG_GG	72.2748		74.0388	74.0388
ACACG_GT	56.9366		56.3566	56.3566
ACACG_TA	38.2863		36.2861	36.2861
ACACG_TC	18.0194		19.3582	19.3582
ACACG_TG	73.5366		69.2202	69.2202
ACACG_TT	26.2602		26.4813	26.4813
ACACT_AC	11.9078		10.4752	10.4752
ACACT_AG	25.5111		22.6264	22.6264
ACACT_AT	19.7543		18.2269	18.2269
ACACT_CA	36.7486		35.2386	35.2386
ACACT_CC	42.2293		39.9315	39.9315
ACACT_CG	29.2569		29.2468	29.2468
ACACT_CT	9.89688		9.17628	9.17628
ACACT_GA	44.5557		41.4399	41.4399
ACACT_GC	56.7		55.4767	55.4767
ACACT_GG	32.3719		33.0178	33.0178
ACACT_GT	60.3276		60.3791	60.3791
ACACT_TA	25.7082		24.7215	24.7215
ACACT_TC	20.0698		18.9392	18.9392
ACACT_TG	50.7461		49.024	49.024
ACACT_TT	24.4465		23.6321	23.6321
ACAGA_AA	44.2797		44.0797	44.0797
ACAGA_AG	32.4507		31.258	31.258
ACAGA_AT	22.0413		19.2325	19.2325
ACAGA_CA	37.4583		36.8727	36.8727
ACAGA_CC	24.3676		25.8947	25.8947
ACAGA_CG	30.3609		30.5038	30.5038
ACAGA_CT	42.2687		45.211	45.211
ACAGA_GA	50.7067		50.281	50.281
ACAGA_GC	37.7737		35.9509	35.9509
ACAGA_GG	50.1153		52.1665	52.1665
ACAGA_GT	31.2284		30.2105	30.2105
ACAGA_TA	20.4641		23.1293	23.1293
ACAGA_TC	15.3776		14.4977	14.4977
ACAGA_TG	78.0316		89.1231	89.1231
ACAGA_TT	11.5529		12.8217	12.8217
ACAGC_AA	38.2469		41.9846	41.9846
ACAGC_AC	18.2954		18.4364	18.4364
ACAGC_AG	73.1423		72.7398	72.7398
ACAGC_AT	61.8259		62.6417	62.6417
ACAGC_CA	35.2897		34.7777	34.7777
ACAGC_CC	34.9348		34.9872	34.9872
ACAGC_CG	69.633		74.374	74.374
ACAGC_CT	43.2939		40.8114	40.8114
ACAGC_GA	80.8311		86.6928	86.6928
ACAGC_GC	91.1617		96.5395	96.5395
ACAGC_GG	165.881		177.408	177.408
ACAGC_GT	213.079		228.904	228.904
ACAGC_TA	57.9224		62.4322	62.4322
ACAGC_TC	42.0322		39.1354	39.1354
ACAGC_TG	97.4704		96.0786	96.0786
ACAGC_TT	51.0616		52.2084	52.2084
ACAGG_AA	49.8393		53.1721	53.1721
ACAGG_AC	44.0431		41.2723	41.2723
ACAGG_AG	56.6606		54.3035	54.3035
ACAGG_AT	38.2469		38.5907	38.5907
ACAGG_CA	37.8526		39.0935	39.0935
ACAGG_CG	87.1398		86.2319	86.2319
ACAGG_CT	31.7015		28.1993	28.1993
ACAGG_GA	48.6169		53.2978	53.2978
ACAGG_GC	78.1893		82.377	82.377
ACAGG_GG	69.3176		65.072	65.072
ACAGG_GT	119.906		120.423	120.423
ACAGG_TA	66.0843		61.5942	61.5942
ACAGG_TC	30.2032		29.7077	29.7077
ACAGG_TG	68.2924		72.1532	72.1532
ACAGT_AA	40.2972		39.2192	39.2192
ACAGT_AC	49.7604		47.5574	47.5574
ACAGT_AG	90.2942		92.0142	92.0142
ACAGT_AT	42.387		38.7583	38.7583
ACAGT_CA	58.9475		59.0383	59.0383
ACAGT_CC	69.0416		62.516	62.516
ACAGT_CG	65.6506		66.748	66.748
ACAGT_CT	58.8292		58.6193	58.6193
ACAGT_GA	73.4577		71.7761	71.7761
ACAGT_GC	96.9184		93.3131	93.3131
ACAGT_GG	108.077		115.102	115.102
ACAGT_GT	75.4686		74.4578	74.4578
ACAGT_TA	75.9812		74.1226	74.1226
ACAGT_TC	31.0707		28.6183	28.6183
ACAGT_TG	121.523		127.881	127.881
ACAGT_TT	32.1353		32.5569	32.5569
ACATA_AA	16.2056		15.7547	15.7547
ACATA_AC	21.1738		21.2437	21.2437
ACATA_AG	39.6269		37.6688	37.6688
ACATA_AT	23.027		22.5845	22.5845
ACATA_CA	36.1965		34.9872	34.9872
ACATA_CC	14.313		15.3776	15.3776
ACATA_CG	31.6621		28.9954	28.9954
ACATA_CT	27.9557		26.9841	26.9841
ACATA_GA	45.7386		47.0127	47.0127
ACATA_GC	45.778		42.9064	42.9064
ACATA_GG	47.5918		49.0659	49.0659
ACATA_GT	64.6254		69.2621	69.2621
ACATA_TA	29.5329		27.8221	27.8221
ACATA_TC	26.1814		23.6321	23.6321
ACATA_TG	27.4826		26.3975	26.3975
ACATA_TT	18.2166		18.2269	18.2269
ACATC_AA	33.0422		29.582	29.582
ACATC_AC	43.6882		41.817	41.817
ACATC_AG	79.0962		73.8712	73.8712
ACATC_AT	37.8132		35.8671	35.8671
ACATC_CA	25.5505		26.607	26.607
ACATC_CG	37.1823		34.5682	34.5682
ACATC_CT	26.9305		24.6796	24.6796
ACATC_GA	123.849		123.482	123.482
ACATC_GC	44.2797		46.2585	46.2585
ACATC_GG	109.97		112.294	112.294
ACATC_GT	49.445		48.7307	48.7307
ACATC_TA	41.4407		38.465	38.465
ACATC_TC	54.0582		48.0183	48.0183
ACATC_TG	51.653		52.1246	52.1246
ACATG_AC	58.8292		55.6862	55.6862
ACATG_AT	29.2569		28.6602	28.6602
ACATG_CA	43.6093		45.4205	45.4205
ACATG_CC	37.4583		35.1548	35.1548
ACATG_CG	35.3291		36.9565	36.9565
ACATG_CT	55.872		49.6944	49.6944
ACATG_GA	73.4971		75.8824	75.8824
ACATG_GC	83.3546		85.5615	85.5615
ACATG_GG	100.822		99.7659	99.7659
ACATG_GT	87.061		86.4833	86.4833
ACATG_TA	30.6764		32.934	32.934
ACATG_TC	39.9818		40.6438	40.6438
ACATG_TG	61.3528		58.8707	58.8707
ACATG_TT	34.9348		31.8027	31.8027
ACATT_AA	19.7938		20.1543	20.1543
ACATT_AC	25.7477		24.3863	24.3863
ACATT_AG	58.9475		60.2534	60.2534
ACATT_AT	23.9733		24.2606	24.2606
ACATT_CA	34.1462		32.6826	32.6826
ACATT_CC	27.7586		24.8472	24.8472
ACATT_CG	46.5666		41.398	41.398
ACATT_GA	39.6664		39.1354	39.1354
ACATT_GC	39.4298		40.4343	40.4343
ACATT_GG	70.1456		76.5528	76.5528
ACATT_GT	72.5902		69.6392	69.6392
ACATT_TA	26.6545		25.769	25.769
ACATT_TG	50.5096		48.2697	48.2697
ACATT_TT	18.8474		18.5621	18.5621
ACCAA_AA	14.4313		13.534	13.534
ACCAA_AC	20.7795		20.8247	20.8247
ACCAA_AG	24.3676		22.794	22.794
ACCAA_AT	10.3306		10.3076	10.3076
ACCAA_CA	11.0798		10.4752	10.4752
ACCAA_CG	19.7149		21.9979	21.9979
ACCAA_CT	6.70306		5.86612	5.86612
ACCAA_GA	35.5262		36.0766	36.0766
ACCAA_GC	34.7376		33.4369	33.4369
ACCAA_GG	34.8954		34.233	34.233
ACCAA_GT	29.9666		26.1042	26.1042
ACCAA_TC	14.2736		13.8692	13.8692
ACCAA_TG	71.2496		63.7312	63.7312
ACCAC_AA	32.0958		31.8865	31.8865
ACCAC_AC	21.923		21.3275	21.3275
ACCAC_AG	62.1808		56.3985	56.3985
ACCAC_AT	19.7543		19.023	19.023
ACCAC_CC	35.3685		34.1492	34.1492
ACCAC_CG	33.8702		32.934	32.934
ACCAC_CT	11.6318		11.3551	11.3551
ACCAC_GC	41.1647		41.3142	41.3142
ACCAC_GG	60.0516		59.7506	59.7506
ACCAC_GT	69.1598		71.3571	71.3571
ACCAC_TA	20.8584		20.1124	20.1124
ACCAC_TC	33.0422		31.5932	31.5932
ACCAG_AG	45.0682		48.4793	48.4793
ACCAG_AT	32.5296		30.5038	30.5038
ACCAG_CC	38.444		36.9984	36.9984
ACCAG_CG	30.4792		27.5707	27.5707
ACCAG_GA	71.2891		62.4322	62.4322
ACCAG_GC	61.7076		58.5355	58.5355
ACCAG_GG	85.2472		84.5559	84.5559
ACCAG_GT	69.3964		64.7368	64.7368
ACCAG_TA	32.9633		28.744	28.744
ACCAG_TC	27.4431		25.8109	25.8109
ACCAG_TG	54.0188		52.2503	52.2503
ACCAT_AA	37.1823		33.3112	33.3112
ACCAT_AC	20.4246		19.1487	19.1487
ACCAT_AG	59.3418		57.1527	57.1527
ACCAT_AT	34.0279		31.9284	31.9284
ACCAT_CA	37.7343		33.0598	33.0598
ACCAT_CG	50.9433		51.4961	51.4961
ACCAT_CT	25.5111		23.7997	23.7997
ACCAT_GA	44.9105		40.9371	40.9371
ACCAT_GC	60.091		62.0132	62.0132
ACCAT_GG	63.482		58.4097	58.4097
ACCAT_GT	81.5014		78.6059	78.6059
ACCAT_TA	34.3039		36.7051	36.7051
ACCAT_TG	55.596		58.1164	58.1164
ACCCA_AA	17.3097		16.0061	16.0061
ACCCA_AG	27.4037		26.9003	26.9003
ACCCA_AT	29.7695		26.9841	26.9841
ACCCA_CC	24.4465		23.0036	23.0036
ACCCA_CT	10.5672		9.63719	9.63719
ACCCA_GA	41.559		39.0097	39.0097
ACCCA_GC	29.9272		26.6908	26.6908
ACCCA_GG	38.0103		36.8727	36.8727
ACCCA_GT	65.3352		63.2702	63.2702
ACCCA_TA	20.3063		17.9755	17.9755
ACCCA_TT	107.446		95.9948	95.9948
ACCCC_AC	27.246		26.6908	26.6908
ACCCC_AG	57.6858		52.8369	52.8369
ACCCC_AT	10.0152		8.71537	8.71537
ACCCC_CG	47.4735		43.5769	43.5769
ACCCC_CT	18.6897		17.2631	17.2631
ACCCC_GA	25.6688		26.8584	26.8584
ACCCC_GC	27.0883		23.7159	23.7159
ACCCC_GG	40.3367		39.1354	39.1354
ACCCC_GT	35.3291		33.2274	33.2274
ACCCC_TA	17.8223		17.8079	17.8079
ACCCG_AC	21.6075		20.4057	20.4057
ACCCG_AG	88.6382		85.3939	85.3939
ACCCG_CA	64.9409		60.5886	60.5886
ACCCG_CC	25.2351		22.4588	22.4588
ACCCG_CT	25.5505		26.5651	26.5651
ACCCG_GA	41.1253		37.8783	37.8783
ACCCG_GC	25.8265		22.794	22.794
ACCCG_GG	70.7765		73.1588	73.1588
ACCCG_GT	61.747		62.8512	62.8512
ACCCG_TA	36.3937		31.5932	31.5932
ACCCG_TC	14.7467		13.1569	13.1569
ACCCG_TG	98.1407		97.7965	97.7965
ACCCG_TT	23.4607		22.4169	22.4169
ACCCT_AC	17.6251		17.5983	17.5983
ACCCT_AG	68.9627		61.0914	61.0914
ACCCT_AT	17.9406		17.2212	17.2212
ACCCT_CA	38.8778		34.8615	34.8615
ACCCT_CC	10.646		9.30198	9.30198
ACCCT_CG	23.0664		21.3275	21.3275
ACCCT_CT	24.5253		24.2606	24.2606
ACCCT_GA	31.5438		33.6464	33.6464
ACCCT_GG	50.3913		43.7445	43.7445
ACCCT_GT	85.2078		76.888	76.888
ACCCT_TC	30.7552		27.2774	27.2774
ACCCT_TG	27.5614		26.7746	26.7746
ACCGA_AA	17.7434		18.8554	18.8554
ACCGA_AG	49.2478		45.0015	45.0015
ACCGA_AT	42.6236		43.5769	43.5769
ACCGA_CG	44.0431		42.2779	42.2779
ACCGA_CT	27.4431		24.6377	24.6377
ACCGA_GA	35.0925		32.4731	32.4731
ACCGA_GC	38.8383		39.303	39.303
ACCGA_GG	85.9175		89.2488	89.2488
ACCGA_GT	94.7104		88.8716	88.8716
ACCGA_TA	33.7913		33.4369	33.4369
ACCGA_TC	22.1201		19.4839	19.4839
ACCGA_TG	59.8544		60.5467	60.5467
ACCGA_TT	42.7419		42.4455	42.4455
ACCGC_AA	116.554		118.915	118.915
ACCGC_AC	27.2854		26.0623	26.0623
ACCGC_AG	70.737		68.005	68.005
ACCGC_AT	42.0322		37.3755	37.3755
ACCGC_CA	51.0616		44.5825	44.5825
ACCGC_CC	25.9448		24.7634	24.7634
ACCGC_CG	74.7983		72.3627	72.3627
ACCGC_CT	25.6688		25.35	25.35
ACCGC_GA	62.8117		63.1445	63.1445
ACCGC_GC	46.0934		46.4261	46.4261
ACCGC_GG	95.5384		85.8548	85.8548
ACCGC_GT	55.9114		56.3566	56.3566
ACCGC_TA	62.2202		58.9545	58.9545
ACCGC_TC	43.7671		40.9371	40.9371
ACCGC_TG	89.3085		90.5058	90.5058
ACCGC_TT	43.6093		40.3924	40.3924
ACCGG_AA	43.8065		43.3255	43.3255
ACCGG_AC	55.1623		56.4823	56.4823
ACCGG_AG	64.9803		65.6167	65.6167
ACCGG_AT	50.1941		46.887	46.887
ACCGG_CA	35.1319		34.1492	34.1492
ACCGG_CG	71.4468		76.5528	76.5528
ACCGG_CT	70.2639		70.4353	70.4353
ACCGG_GA	60.5642		61.7199	61.7199
ACCGG_GC	85.6809		86.19	86.19
ACCGG_GG	85.3655		88.7459	88.7459
ACCGG_GT	80.9888		76.4271	76.4271
ACCGG_TA	98.1802		92.8522	92.8522
ACCGG_TC	34.4222		33.1855	33.1855
ACCGG_TG	104.016		99.1373	99.1373
ACCGG_TT	58.6715		56.8594	56.8594
ACCGT_AA	23.1059		20.9923	20.9923
ACCGT_AC	124.204		120.172	120.172
ACCGT_AG	100.033		95.3244	95.3244
ACCGT_CA	24.8013		22.1655	22.1655
ACCGT_CC	26.418		25.1405	25.1405
ACCGT_CG	97.5493		95.6596	95.6596
ACCGT_CT	29.7695		27.3612	27.3612
ACCGT_GA	63.4031		61.6361	61.6361
ACCGT_GC	106.815		106.428	106.428
ACCGT_GG	72.5508		70.9381	70.9381
ACCGT_GT	86.5484		80.4496	80.4496
ACCGT_TA	72.7874		68.7174	68.7174
ACCGT_TG	96.4058		92.1818	92.1818
ACCGT_TT	42.0322		38.5488	38.5488
ACCTA_AA	9.58144		8.38016	8.38016
ACCTA_AC	46.606		42.4874	42.4874
ACCTA_AG	30.4398		30.7552	30.7552
ACCTA_AT	28.4683		25.0567	25.0567
ACCTA_CA	26.3391		23.0036	23.0036
ACCTA_CG	53.8217		51.7475	51.7475
ACCTA_CT	32.1747		33.2693	33.2693
ACCTA_GA	38.9961		40.0153	40.0153
ACCTA_GC	35.5262		31.4675	31.4675
ACCTA_GG	49.9575		49.0659	49.0659
ACCTA_GT	37.5766		34.9453	34.9453
ACCTA_TA	14.865		13.3245	13.3245
ACCTA_TC	20.0303		18.0174	18.0174
ACCTC_AC	23.1847		22.9617	22.9617
ACCTC_AG	32.6479		29.5401	29.5401
ACCTC_AT	31.3467		29.9172	29.9172
ACCTC_CG	56.4635		56.0633	56.0633
ACCTC_CT	31.8593		33.1017	33.1017
ACCTC_GC	276.758		265.567	265.567
ACCTC_GG	102.202		98.006	98.006
ACCTC_GT	48.1832		43.0321	43.0321
ACCTC_TA	64.2311		57.4879	57.4879
ACCTC_TC	32.5296		29.7496	29.7496
ACCTC_TG	46.9609		45.9652	45.9652
ACCTC_TT	45.4231		43.7445	43.7445
ACCTG_AA	25.3928		23.8416	23.8416
ACCTG_AG	57.2126		56.9432	56.9432
ACCTG_AT	15.3382		14.0368	14.0368
ACCTG_CA	31.9776		28.7859	28.7859
ACCTG_CG	132.169		136.764	136.764
ACCTG_CT	68.9627		67.0413	67.0413
ACCTG_GA	56.8578		59.8344	59.8344
ACCTG_GC	77.0064		68.4659	68.4659
ACCTG_GG	94.9075		96.0367	96.0367
ACCTG_GT	69.2387		67.8374	67.8374
ACCTG_TA	52.0473		54.0102	54.0102
ACCTG_TC	31.465		28.1993	28.1993
ACCTG_TG	45.226		42.236	42.236
ACCTT_AA	26.2997		27.026	27.026
ACCTT_AC	13.2484		11.7322	11.7322
ACCTT_AG	40.3367		42.1103	42.1103
ACCTT_CC	24.2099		23.7997	23.7997
ACCTT_CG	68.6867		67.2089	67.2089
ACCTT_CT	21.1738		21.537	21.537
ACCTT_GA	45.9751		41.6913	41.6913
ACCTT_GG	89.5845		85.1006	85.1006
ACCTT_TA	28.4683		28.0736	28.0736
ACCTT_TG	113.873		103.998	103.998
ACCTT_TT	23.8945		21.7465	21.7465
ACGAA_AA	21.4892		19.9867	19.9867
ACGAA_AC	18.9263		19.3163	19.3163
ACGAA_AG	27.5614		26.3137	26.3137
ACGAA_AT	25.9448		25.6852	25.6852
ACGAA_CA	17.5463		16.048	16.048
ACGAA_CC	42.5842		40.979	40.979
ACGAA_CG	51.6925		57.865	57.865
ACGAA_CT	24.8802		22.0398	22.0398
ACGAA_GA	38.2075		35.9928	35.9928
ACGAA_GC	67.9375		71.818	71.818
ACGAA_GG	62.8511		60.5048	60.5048
ACGAA_GT	34.3433		31.8027	31.8027
ACGAA_TA	30.4004		33.3112	33.3112
ACGAA_TC	32.5296		28.9535	28.9535
ACGAA_TG	52.2839		52.5436	52.5436
ACGAA_TT	14.3524		13.1569	13.1569
ACGAC_AA	41.7956		42.3198	42.3198
ACGAC_AC	25.5505		23.5064	23.5064
ACGAC_AG	79.1356		76.9718	76.9718
ACGAC_AT	29.2569		30.2105	30.2105
ACGAC_CA	31.2678		27.864	27.864
ACGAC_CG	86.4695		90.841	90.841
ACGAC_CT	25.9054		23.5483	23.5483
ACGAC_GA	45.4231		43.954	43.954
ACGAC_GC	69.7513		72.1951	72.1951
ACGAC_GG	92.8572		92.7265	92.7265
ACGAC_GT	101.295		107.769	107.769
ACGAC_TA	37.7737		34.7358	34.7358
ACGAC_TC	34.6588		34.1911	34.1911
ACGAC_TG	73.6943		73.4521	73.4521
ACGAC_TT	37.4189		32.7664	32.7664
ACGAG_AA	26.0237		25.9366	25.9366
ACGAG_AC	48.2621		50.5324	50.5324
ACGAG_AG	56.5029		56.3566	56.3566
ACGAG_AT	37.0246		35.909	35.909
ACGAG_CA	14.4313		12.7379	12.7379
ACGAG_CC	33.121		31.0904	31.0904
ACGAG_CG	68.1741		66.9156	66.9156
ACGAG_GA	59.4996		61.9713	61.9713
ACGAG_GC	56.5423		61.5523	61.5523
ACGAG_GG	95.6567		101.442	101.442
ACGAG_GT	99.0476		96.7071	96.7071
ACGAG_TA	66.5181		66.9575	66.9575
ACGAG_TC	41.9139		41.4399	41.4399
ACGAG_TG	96.327		95.492	95.492
ACGAG_TT	61.3922		56.9013	56.9013
ACGAT_AA	46.0146		47.5574	47.5574
ACGAT_AC	72.9451		73.7035	73.7035
ACGAT_AG	53.7822		47.3479	47.3479
ACGAT_AT	37.6554		38.5488	38.5488
ACGAT_CA	31.0312		28.3669	28.3669
ACGAT_CC	18.6897		17.5983	17.5983
ACGAT_CG	41.2436		41.9846	41.9846
ACGAT_CT	33.397		32.7245	32.7245
ACGAT_GA	96.4453		104.375	104.375
ACGAT_GC	34.8559		36.4118	36.4118
ACGAT_GG	82.9208		86.7766	86.7766
ACGAT_GT	98.3379		99.6821	99.6821
ACGAT_TA	43.3333		39.4287	39.4287
ACGAT_TC	55.3594		50.5743	50.5743
ACGAT_TG	64.862		65.0301	65.0301
ACGAT_TT	26.2208		23.7578	23.7578
ACGCA_AA	29.8483		29.0792	29.0792
ACGCA_AC	39.5481		41.398	41.398
ACGCA_AG	77.7555		79.1088	79.1088
ACGCA_AT	47.2763		46.7613	46.7613
ACGCA_CC	25.9054		23.2969	23.2969
ACGCA_CG	37.3006		36.0347	36.0347
ACGCA_CT	30.5581		27.7383	27.7383
ACGCA_GA	72.2354		71.7761	71.7761
ACGCA_GC	70.5399		74.8768	74.8768
ACGCA_GG	73.7337		78.3964	78.3964
ACGCA_GT	69.9484		68.8012	68.8012
ACGCA_TA	27.0094		29.7496	29.7496
ACGCA_TC	19.9909		18.6878	18.6878
ACGCA_TG	63.6397		66.4128	66.4128
ACGCA_TT	72.3537		69.2621	69.2621
ACGCC_AA	17.7434		17.8917	17.8917
ACGCC_AC	25.7082		22.5845	22.5845
ACGCC_AG	48.7746		44.4149	44.4149
ACGCC_AT	32.9633		30.0429	30.0429
ACGCC_CA	15.2593		13.6178	13.6178
ACGCC_CC	38.9961		36.0766	36.0766
ACGCC_CG	43.9248		40.56	40.56
ACGCC_CT	49.4844		45.2948	45.2948
ACGCC_GA	74.0886		74.5416	74.5416
ACGCC_GC	36.1177		33.9397	33.9397
ACGCC_GG	86.4301		85.2263	85.2263
ACGCC_GT	59.8544		58.6612	58.6612
ACGCC_TA	40.3367		38.0878	38.0878
ACGCC_TC	43.4122		45.3367	45.3367
ACGCC_TG	41.559		41.6075	41.6075
ACGCC_TT	20.8978		20.8247	20.8247
ACGCG_AA	26.0237		24.2187	24.2187
ACGCG_AG	25.3534		24.3444	24.3444
ACGCG_AT	10.3306		10.5171	10.5171
ACGCG_CA	26.5362		23.4645	23.4645
ACGCG_CG	27.2854		28.6183	28.6183
ACGCG_CT	23.5396		22.1655	22.1655
ACGCG_GA	20.8189		20.3638	20.3638
ACGCG_GC	19.8726		19.7353	19.7353
ACGCG_GT	27.6797		29.9591	29.9591
ACGCG_TA	8.4774		8.25446	8.25446
ACGCG_TC	8.31969		7.45835	7.45835
ACGCT_AC	35.2502		34.3587	34.3587
ACGCT_AG	50.6673		49.4011	49.4011
ACGCT_AT	48.6564		44.9177	44.9177
ACGCT_CA	28.902		27.8221	27.8221
ACGCT_CC	32.8844		31.8027	31.8027
ACGCT_CG	61.6288		64.9044	64.9044
ACGCT_CT	35.4868		34.5263	34.5263
ACGCT_GA	109.102		110.367	110.367
ACGCT_GC	92.2263		93.2293	93.2293
ACGCT_GG	110.798		109.529	109.529
ACGCT_GT	83.3151		86.0643	86.0643
ACGCT_TA	28.35		26.6908	26.6908
ACGCT_TC	53.1908		52.5855	52.5855
ACGCT_TG	60.8796		64.7368	64.7368
ACGCT_TT	32.4901		28.5764	28.5764
ACGGA_AA	26.4574		26.6489	26.6489
ACGGA_AC	42.7025		44.792	44.792
ACGGA_AG	45.3443		45.3367	45.3367
ACGGA_AT	84.3403		86.2738	86.2738
ACGGA_CA	51.653		50.2391	50.2391
ACGGA_CC	34.0673		32.0541	32.0541
ACGGA_CG	85.9964		84.1788	84.1788
ACGGA_CT	46.4089		45.63	45.63
ACGGA_GA	77.4007		76.5109	76.5109
ACGGA_GC	47.0792		45.0015	45.0015
ACGGA_GG	95.6172		97.0842	97.0842
ACGGA_GT	130.513		142.044	142.044
ACGGA_TA	60.1304		58.6193	58.6193
ACGGA_TC	57.2521		59.5411	59.5411
ACGGA_TG	161.78		169.363	169.363
ACGGA_TT	54.492		53.2978	53.2978
ACGGC_AA	43.0968		42.4874	42.4874
ACGGC_AC	65.69		63.0188	63.0188
ACGGC_AG	92.7389		88.8297	88.8297
ACGGC_AT	80.003		78.0612	78.0612
ACGGC_CA	79.6876		78.8574	78.8574
ACGGC_CG	121.877		123.817	123.817
ACGGC_CT	127.634		121.848	121.848
ACGGC_GA	131.735		139.823	139.823
ACGGC_GC	102.557		105.171	105.171
ACGGC_GG	148.493		160.48	160.48
ACGGC_GT	204.877		214.658	214.658
ACGGC_TA	74.7983		76.5947	76.5947
ACGGC_TC	45.5414		47.0965	47.0965
ACGGC_TG	170.179		170.159	170.159
ACGGC_TT	70.9342		66.0776	66.0776
ACGGG_AA	100.033		98.5088	98.5088
ACGGG_AG	65.966		67.7536	67.7536
ACGGG_AT	93.0149		87.9917	87.9917
ACGGG_CA	57.7646		55.4767	55.4767
ACGGG_CC	48.9324		44.2054	44.2054
ACGGG_CG	169.785		176.696	176.696
ACGGG_CT	145.102		147.407	147.407
ACGGG_GA	98.4168		106.638	106.638
ACGGG_GC	106.697		116.317	116.317
ACGGG_GG	276.324		303.111	303.111
ACGGG_GT	140.883		147.281	147.281
ACGGG_TA	79.8059		76.9299	76.9299
ACGGG_TC	83.1574		82.7541	82.7541
ACGGG_TG	155.117		166.095	166.095
ACGGG_TT	62.0231		58.2421	58.2421
ACGGT_AA	37.1034		37.4593	37.4593
ACGGT_AC	63.6397		64.1921	64.1921
ACGGT_AG	77.0852		79.0669	79.0669
ACGGT_AT	59.7756		60.84	60.84
ACGGT_CA	73.3		72.4046	72.4046
ACGGT_CC	49.4055		49.6106	49.6106
ACGGT_CG	161.544		159.265	159.265
ACGGT_CT	69.6724		68.8012	68.8012
ACGGT_GA	95.0652		95.7015	95.7015
ACGGT_GC	100.743		100.101	100.101
ACGGT_GG	163.318		172.045	172.045
ACGGT_GT	111.981		107.182	107.182
ACGGT_TA	48.4592		51.0352	51.0352
ACGGT_TC	69.4359		68.6755	68.6755
ACGGT_TG	128.975		123.733	123.733
ACGGT_TT	61.8653		57.1946	57.1946
ACGTA_AA	47.5918		48.8564	48.8564
ACGTA_AC	36.788		39.2192	39.2192
ACGTA_AG	73.1423		75.9662	75.9662
ACGTA_AT	29.3752		30.7133	30.7133
ACGTA_CA	36.6697		34.4425	34.4425
ACGTA_CC	56.148		50.281	50.281
ACGTA_CG	32.7662		30.9228	30.9228
ACGTA_GA	98.7716		103.663	103.663
ACGTA_GC	87.9679		82.2094	82.2094
ACGTA_GG	79.6482		83.215	83.215
ACGTA_GT	84.9318		82.6703	82.6703
ACGTA_TA	32.3324		31.2999	31.2999
ACGTA_TC	40.4944		36.4537	36.4537
ACGTA_TG	56.0297		55.2672	55.2672
ACGTA_TT	18.2166		16.6346	16.6346
ACGTC_AA	21.7258		22.3331	22.3331
ACGTC_AC	21.923		21.2856	21.2856
ACGTC_AG	64.3888		66.5804	66.5804
ACGTC_AT	92.936		92.7684	92.7684
ACGTC_CA	61.195		57.1527	57.1527
ACGTC_CC	38.9566		34.8196	34.8196
ACGTC_CG	82.4083		79.7373	79.7373
ACGTC_CT	38.168		39.8477	39.8477
ACGTC_GA	101.887		107.853	107.853
ACGTC_GC	142.302		136.722	136.722
ACGTC_GG	113.834		121.261	121.261
ACGTC_GT	143.209		160.019	160.019
ACGTC_TA	39.4298		40.3086	40.3086
ACGTC_TG	99.6391		99.9335	99.9335
ACGTC_TT	32.0564		29.3725	29.3725
ACGTG_AA	49.997		48.6469	48.6469
ACGTG_AC	54.768		51.6218	51.6218
ACGTG_AG	73.3		74.5835	74.5835
ACGTG_AT	43.8854		47.2641	47.2641
ACGTG_CA	43.3333		41.3561	41.3561
ACGTG_CC	43.7276		41.8589	41.8589
ACGTG_CG	75.232		77.0975	77.0975
ACGTG_CT	43.5699		42.1522	42.1522
ACGTG_GA	174.713		189.811	189.811
ACGTG_GC	83.118		85.3101	85.3101
ACGTG_GG	84.6558		88.9974	88.9974
ACGTG_GT	93.7246		93.9835	93.9835
ACGTG_TA	39.8241		40.0153	40.0153
ACGTG_TC	30.2032		29.9172	29.9172
ACGTG_TG	151.095		157.757	157.757
ACGTG_TT	58.711		57.1527	57.1527
ACGTT_AA	34.7771		33.7721	33.7721
ACGTT_AC	42.387		42.1103	42.1103
ACGTT_AG	99.6391		97.9222	97.9222
ACGTT_AT	21.3709		22.1655	22.1655
ACGTT_CA	65.8083		68.424	68.424
ACGTT_CC	77.4007		74.2483	74.2483
ACGTT_CG	51.653		50.6162	50.6162
ACGTT_CT	65.8083		62.9769	62.9769
ACGTT_GA	100.585		108.356	108.356
ACGTT_GC	84.4586		75.2539	75.2539
ACGTT_GG	100.625		103.914	103.914
ACGTT_GT	109.457		111.666	111.666
ACGTT_TA	65.0986		59.9601	59.9601
ACGTT_TC	50.6278		49.5268	49.5268
ACGTT_TG	106.263		105.674	105.674
ACGTT_TT	62.8117		59.6668	59.6668
ACTAA_AA	10.7249		9.34388	9.34388
ACTAA_AG	27.8769		29.8334	29.8334
ACTAA_AT	12.8935		13.2826	13.2826
ACTAA_CA	37.4583		37.585	37.585
ACTAA_CG	45.9357		43.2836	43.2836
ACTAA_CT	13.0907		11.5227	11.5227
ACTAA_GA	31.3861		31.3418	31.3418
ACTAA_GC	22.9087		21.2437	21.2437
ACTAA_GG	72.1959		73.0331	73.0331
ACTAA_GT	55.1228		53.5074	53.5074
ACTAA_TA	163.752		160.732	160.732
ACTAA_TG	43.1756		41.2304	41.2304
ACTAA_TT	25.7871		24.093	24.093
ACTAC_AA	11.4346		10.3495	10.3495
ACTAC_AC	15.6536		14.9586	14.9586
ACTAC_AG	34.5799		36.3699	36.3699
ACTAC_AT	34.2645		36.7889	36.7889
ACTAC_CA	39.9818		41.9846	41.9846
ACTAC_CC	19.2812		18.7716	18.7716
ACTAC_CG	29.9272		27.9059	27.9059
ACTAC_CT	15.2988		14.2044	14.2044
ACTAC_GA	58.0012		61.1333	61.1333
ACTAC_GC	38.2075		36.4537	36.4537
ACTAC_GG	52.8359		52.8788	52.8788
ACTAC_GT	63.3637		62.935	62.935
ACTAC_TA	43.6093		42.4455	42.4455
ACTAC_TC	22.1201		21.6208	21.6208
ACTAC_TG	143.13		147.826	147.826
ACTAC_TT	17.704		16.2994	16.2994
ACTAG_AA	24.9591		25.0986	25.0986
ACTAG_AC	24.131		24.3025	24.3025
ACTAG_AG	77.9527		73.0331	73.0331
ACTAG_AT	30.5581		28.2412	28.2412
ACTAG_CC	35.2897		32.8502	32.8502
ACTAG_CG	52.4416		53.4655	53.4655
ACTAG_CT	20.1092		20.3219	20.3219
ACTAG_GA	44.8711		46.7194	46.7194
ACTAG_GC	64.7437		64.234	64.234
ACTAG_GG	83.3546		89.3326	89.3326
ACTAG_GT	58.7898		59.6249	59.6249
ACTAG_TA	32.0564		32.3893	32.3893
ACTAG_TC	37.1823		36.328	36.328
ACTAG_TG	106.027		112.755	112.755
ACTAG_TT	30.2426		27.2774	27.2774
ACTAT_AA	19.2023		20.1543	20.1543
ACTAT_AC	31.3467		30.2943	30.2943
ACTAT_AG	52.7965		53.7169	53.7169
ACTAT_AT	60.1699		57.9907	57.9907
ACTAT_CA	40.4944		38.2555	38.2555
ACTAT_CC	15.9691		14.791	14.791
ACTAT_CG	46.1723		44.1635	44.1635
ACTAT_CT	21.0161		19.3582	19.3582
ACTAT_GA	32.3719		31.1742	31.1742
ACTAT_GC	45.1077		45.0853	45.0853
ACTAT_GG	37.6949		34.4844	34.4844
ACTAT_GT	37.892		34.4425	34.4425
ACTAT_TC	39.4298		37.7107	37.7107
ACTAT_TG	52.5599		51.8313	51.8313
ACTAT_TT	14.865		14.372	14.372
ACTCA_AA	24.683		22.5426	22.5426
ACTCA_AC	27.246		24.512	24.512
ACTCA_AG	53.8217		49.8201	49.8201
ACTCA_CA	26.2208		25.6852	25.6852
ACTCA_CG	76.8092		72.8655	72.8655
ACTCA_GA	68.9627		69.1783	69.1783
ACTCA_GC	57.2126		56.7337	56.7337
ACTCA_GG	84.8923		84.6816	84.6816
ACTCA_GT	67.1884		68.5497	68.5497
ACTCA_TA	27.4037		24.4701	24.4701
ACTCA_TC	35.8417		32.5988	32.5988
ACTCC_AA	20.2669		19.4001	19.4001
ACTCC_AC	41.5984		38.1717	38.1717
ACTCC_AG	60.8402		56.3566	56.3566
ACTCC_AT	26.5757		28.325	28.325
ACTCC_CA	36.1571		33.0598	33.0598
ACTCC_CC	46.606		41.6075	41.6075
ACTCC_CG	42.0322		43.1578	43.1578
ACTCC_CT	32.9239		28.9954	28.9954
ACTCC_GC	42.4265		42.1103	42.1103
ACTCC_GG	56.7789		59.9601	59.9601
ACTCC_GT	58.2378		54.0521	54.0521
ACTCC_TA	27.0094		26.8165	26.8165
ACTCC_TG	52.1262		51.538	51.538
ACTCC_TT	26.8517		27.1936	27.1936
ACTCG_AA	24.5648		23.0874	23.0874
ACTCG_AC	16.4817		14.6653	14.6653
ACTCG_AG	52.5993		48.8145	48.8145
ACTCG_AT	51.2587		52.6693	52.6693
ACTCG_CA	36.1571		34.4844	34.4844
ACTCG_CC	28.902		26.9003	26.9003
ACTCG_CG	56.5423		52.6274	52.6274
ACTCG_GA	73.5366		76.6785	76.6785
ACTCG_GC	47.0003		46.887	46.887
ACTCG_GG	87.2187		94.8216	94.8216
ACTCG_GT	86.2724		83.8855	83.8855
ACTCG_TC	29.3358		27.6545	27.6545
ACTCG_TG	65.6112		64.3178	64.3178
ACTCG_TT	52.4416		48.7307	48.7307
ACTCT_AC	19.6755		17.8917	17.8917
ACTCT_AG	48.7746		51.3285	51.3285
ACTCT_AT	36.4331		32.7245	32.7245
ACTCT_CA	31.1101		31.3837	31.3837
ACTCT_CC	59.1447		51.5799	51.5799
ACTCT_CG	31.741		29.5401	29.5401
ACTCT_CT	24.4465		25.0986	25.0986
ACTCT_GA	52.5205		54.5968	54.5968
ACTCT_GC	55.7537		54.7644	54.7644
ACTCT_GG	67.0306		64.2759	64.2759
ACTCT_GT	105.396		106.638	106.638
ACTCT_TA	19.2812		18.8554	18.8554
ACTCT_TC	31.5833		29.4144	29.4144
ACTCT_TG	59.6573		59.1221	59.1221
ACTCT_TT	16.4422		16.2156	16.2156
ACTGA_AA	40.8887		38.8002	38.8002
ACTGA_AC	21.2921		20.5314	20.5314
ACTGA_AG	54.8468		54.8901	54.8901
ACTGA_AT	42.0716		42.1522	42.1522
ACTGA_CA	53.8217		56.7337	56.7337
ACTGA_CC	31.1101		29.4144	29.4144
ACTGA_CG	61.9048		62.2646	62.2646
ACTGA_CT	33.8308		29.8334	29.8334
ACTGA_GA	56.3057		54.1778	54.1778
ACTGA_GC	36.3937		36.2023	36.2023
ACTGA_GG	51.6925		54.8063	54.8063
ACTGA_GT	77.7161		76.9718	76.9718
ACTGA_TA	31.7804		32.1379	32.1379
ACTGA_TC	33.7519		32.2217	32.2217
ACTGA_TG	73.0634		73.0331	73.0331
ACTGA_TT	24.4465		22.8359	22.8359
ACTGC_AA	40.6127		40.6019	40.6019
ACTGC_AC	49.4055		48.6469	48.6469
ACTGC_AG	55.7143		51.3285	51.3285
ACTGC_AT	27.0488		23.9254	23.9254
ACTGC_CA	40.455		36.9565	36.9565
ACTGC_CG	46.0146		47.5993	47.5993
ACTGC_CT	130.394		120.13	120.13
ACTGC_GA	82.6843		87.028	87.028
ACTGC_GC	93.8823		93.2293	93.2293
ACTGC_GG	120.34		127.546	127.546
ACTGC_GT	109.142		114.347	114.347
ACTGC_TA	55.2411		52.6274	52.6274
ACTGC_TC	148.414		149.209	149.209
ACTGC_TG	100.98		106.135	106.135
ACTGC_TT	40.6521		39.0097	39.0097
ACTGG_AA	42.387		38.5069	38.5069
ACTGG_AC	57.7252		54.094	54.094
ACTGG_AG	75.8629		75.212	75.212
ACTGG_AT	43.9248		41.9008	41.9008
ACTGG_CA	46.1723		41.6075	41.6075
ACTGG_CC	71.9199		73.4521	73.4521
ACTGG_CG	111.034		116.652	116.652
ACTGG_CT	55.1623		53.2978	53.2978
ACTGG_GA	84.8135		81.2457	81.2457
ACTGG_GC	199.199		199.657	199.657
ACTGG_GG	141.711		141.499	141.499
ACTGG_GT	180.391		187.213	187.213
ACTGG_TA	74.7589		72.8655	72.8655
ACTGG_TC	119.748		118.579	118.579
ACTGG_TG	176.369		182.101	182.101
ACTGG_TT	58.3955		52.7112	52.7112
ACTGT_AA	38.7989		35.4062	35.4062
ACTGT_AC	24.6436		23.8416	23.8416
ACTGT_AG	40.1395		38.4231	38.4231
ACTGT_AT	30.2821		30.2524	30.2524
ACTGT_CC	206.849		201.166	201.166
ACTGT_CG	147.546		151.178	151.178
ACTGT_CT	57.3309		52.8369	52.8369
ACTGT_GA	60.2093		60.5048	60.5048
ACTGT_GC	193.048		192.995	192.995
ACTGT_GG	93.0937		90.0868	90.0868
ACTGT_GT	121.089		125.577	125.577
ACTGT_TA	34.0279		33.5207	33.5207
ACTGT_TC	55.872		53.2559	53.2559
ACTGT_TG	103.267		106.135	106.135
ACTGT_TT	35.5657		36.2442	36.2442
ACTTA_AA	37.5766		41.9427	41.9427
ACTTA_AC	16.7577		15.7128	15.7128
ACTTA_AG	41.3224		41.0628	41.0628
ACTTA_AT	19.36		18.0174	18.0174
ACTTA_CA	36.3148		32.096	32.096
ACTTA_CG	26.5362		27.026	27.026
ACTTA_CT	20.8584		18.8135	18.8135
ACTTA_GC	27.5614		30.2105	30.2105
ACTTA_GG	64.2311		63.9407	63.9407
ACTTA_GT	76.7304		73.8293	73.8293
ACTTA_TA	32.569		31.3837	31.3837
ACTTA_TG	56.976		51.9151	51.9151
ACTTA_TT	27.5614		24.4282	24.4282
ACTTC_AA	39.5481		41.398	41.398
ACTTC_AC	25.5111		23.4645	23.4645
ACTTC_AG	36.3937		32.4731	32.4731
ACTTC_AT	43.6882		38.5907	38.5907
ACTTC_CA	32.2141		30.6714	30.6714
ACTTC_CG	32.4901		29.3306	29.3306
ACTTC_GA	52.7176		51.7056	51.7056
ACTTC_GC	31.3073		28.6602	28.6602
ACTTC_GG	77.4007		77.8936	77.8936
ACTTC_GT	63.2454		59.4992	59.4992
ACTTC_TA	38.444		37.2917	37.2917
ACTTC_TC	23.4607		23.1293	23.1293
ACTTC_TG	75.1137		74.1645	74.1645
ACTTC_TT	22.8693		20.4895	20.4895
ACTTG_AA	25.5111		23.2131	23.2131
ACTTG_AC	20.7006		20.3638	20.3638
ACTTG_AG	58.4349		56.1471	56.1471
ACTTG_AT	31.8593		31.9703	31.9703
ACTTG_CA	35.0531		34.8615	34.8615
ACTTG_CC	34.1462		33.4369	33.4369
ACTTG_CG	30.4792		30.1686	30.1686
ACTTG_CT	29.4935		26.7746	26.7746
ACTTG_GA	70.6976		68.5078	68.5078
ACTTG_GC	67.3066		70.7286	70.7286
ACTTG_GG	101.965		106.679	106.679
ACTTG_GT	75.7052		69.5973	69.5973
ACTTG_TC	37.9709		36.9984	36.9984
ACTTG_TG	67.6615		59.9182	59.9182
ACTTG_TT	32.7267		28.9954	28.9954
ACTTT_AA	15.8508		16.2575	16.2575
ACTTT_AC	18.3743		17.3888	17.3888
ACTTT_AG	49.4844		54.8482	54.8482
ACTTT_AT	40.2578		35.49	35.49
ACTTT_CG	33.1999		29.8334	29.8334
ACTTT_CT	27.0883		25.5595	25.5595
ACTTT_GA	46.2511		44.7501	44.7501
ACTTT_GC	60.4064		56.0633	56.0633
ACTTT_GG	70.3033		64.5273	64.5273
ACTTT_GT	53.1119		49.8201	49.8201
ACTTT_TT	16.0085		15.4614	15.4614
AGAAA_AA	22.5538		24.5958	24.5958
AGAAA_AC	9.22657		9.00868	9.00868
AGAAA_AG	31.0707		32.0541	32.0541
AGAAA_AT	14.6285		15.2519	15.2519
AGAAA_CA	8.00425		7.83545	7.83545
AGAAA_CC	13.7216		12.4445	12.4445
AGAAA_CG	25.4322		28.1155	28.1155
AGAAA_CT	10.646		9.80479	9.80479
AGAAA_GA	29.6118		34.0654	34.0654
AGAAA_GC	30.0849		29.0373	29.0373
AGAAA_GG	41.9927		45.2529	45.2529
AGAAA_GT	28.9415		31.677	31.677
AGAAA_TA	23.4213		20.4476	20.4476
AGAAA_TC	30.6764		28.8278	28.8278
AGAAA_TG	106.855		111.247	111.247
AGAAA_TT	24.8408		24.7215	24.7215
AGAAC_AC	20.7795		20.8247	20.8247
AGAAC_AG	27.9557		25.8947	25.8947
AGAAC_AT	8.4774		8.12876	8.12876
AGAAC_CA	22.0807		20.6152	20.6152
AGAAC_CC	29.4541		28.7021	28.7021
AGAAC_CG	80.4762		77.8936	77.8936
AGAAC_CT	34.1856		30.9228	30.9228
AGAAC_GA	115.174		121.554	121.554
AGAAC_GC	70.5793		65.4072	65.4072
AGAAC_GG	74.8377		74.4997	74.4997
AGAAC_GT	57.6858		55.4348	55.4348
AGAAC_TA	16.9548		18.4783	18.4783
AGAAC_TC	24.6042		24.3025	24.3025
AGAAC_TG	63.758		65.1139	65.1139
AGAAC_TT	30.6764		27.1936	27.1936
AGAAG_AA	41.4801		45.1691	45.1691
AGAAG_AC	18.9263		17.0117	17.0117
AGAAG_AG	71.4468		71.2733	71.2733
AGAAG_AT	24.0522		22.6264	22.6264
AGAAG_CC	48.5775		42.7807	42.7807
AGAAG_CG	57.8829		58.5355	58.5355
AGAAG_CT	57.6464		53.8007	53.8007
AGAAG_GA	59.5784		65.8262	65.8262
AGAAG_GC	90.1365		102.322	102.322
AGAAG_GG	55.6354		59.1221	59.1221
AGAAG_GT	76.1784		73.494	73.494
AGAAG_TA	35.2108		39.0935	39.0935
AGAAG_TC	26.8123		24.8472	24.8472
AGAAG_TG	71.013		72.237	72.237
AGAAG_TT	31.7804		29.8753	29.8753
AGAAT_AC	11.0009		10.6847	10.6847
AGAAT_AG	56.0692		53.214	53.214
AGAAT_AT	19.7543		21.1599	21.1599
AGAAT_CA	24.9591		25.769	25.769
AGAAT_CC	15.8113		14.7072	14.7072
AGAAT_CG	56.8972		57.865	57.865
AGAAT_CT	29.5723		26.4813	26.4813
AGAAT_GA	41.0858		43.2836	43.2836
AGAAT_GC	44.4374		47.3479	47.3479
AGAAT_GG	41.5196		41.2304	41.2304
AGAAT_GT	58.711		60.5048	60.5048
AGAAT_TA	16.1268		15.0005	15.0005
AGAAT_TC	14.865		14.0368	14.0368
AGAAT_TG	39.7847		40.2667	40.2667
AGAAT_TT	25.4716		26.0623	26.0623
AGACA_AA	69.1598		73.2845	73.2845
AGACA_AC	35.5262		33.395	33.395
AGACA_AG	40.7704		41.817	41.817
AGACA_AT	13.6821		12.5702	12.5702
AGACA_CA	28.7443		27.5707	27.5707
AGACA_CG	43.3728		41.1466	41.1466
AGACA_CT	34.1068		32.3893	32.3893
AGACA_GA	53.7034		53.675	53.675
AGACA_GC	46.4483		44.5406	44.5406
AGACA_GG	79.0962		86.8604	86.8604
AGACA_GT	41.4407		42.1103	42.1103
AGACA_TA	21.5681		22.1236	22.1236
AGACA_TC	20.0698		18.1431	18.1431
AGACA_TG	70.2639		75.9243	75.9243
AGACA_TT	46.5666		43.6607	43.6607
AGACC_AA	25.6294		23.1293	23.1293
AGACC_AC	55.7932		55.1415	55.1415
AGACC_AG	35.6445		34.7777	34.7777
AGACC_CG	41.283		36.8727	36.8727
AGACC_CT	36.0783		37.9621	37.9621
AGACC_GA	54.6497		56.0633	56.0633
AGACC_GC	56.2663		59.164	59.164
AGACC_GG	64.5466		60.5467	60.5467
AGACC_GT	56.7789		61.0914	61.0914
AGACC_TA	24.7225		23.4645	23.4645
AGACC_TC	13.3667		13.115	13.115
AGACC_TG	44.5162		41.398	41.398
AGACC_TT	18.5714		17.2212	17.2212
AGACG_AA	26.1025		26.0204	26.0204
AGACG_AC	31.2284		31.9703	31.9703
AGACG_AG	45.0288		43.954	43.954
AGACG_AT	47.8283		48.2697	48.2697
AGACG_CA	21.3315		21.956	21.956
AGACG_CC	24.9985		22.375	22.375
AGACG_CG	30.2821		33.2274	33.2274
AGACG_CT	43.8854		48.4793	48.4793
AGACG_GA	87.4553		89.5421	89.5421
AGACG_GC	31.465		28.9535	28.9535
AGACG_GG	53.1514		51.9151	51.9151
AGACG_GT	58.987		56.1052	56.1052
AGACG_TA	18.532		17.2212	17.2212
AGACG_TG	42.5053		46.6356	46.6356
AGACG_TT	12.381		12.6121	12.6121
AGACT_AA	22.751		21.118	21.118
AGACT_AC	15.8902		15.2519	15.2519
AGACT_AG	69.2781		64.6111	64.6111
AGACT_AT	15.6931		16.0061	16.0061
AGACT_CA	59.0658		53.0883	53.0883
AGACT_CC	40.4944		36.7051	36.7051
AGACT_CG	64.862		62.935	62.935
AGACT_CT	19.5572		17.8079	17.8079
AGACT_GA	55.0834		55.8957	55.8957
AGACT_GC	35.7628		38.8002	38.8002
AGACT_GG	85.2866		84.7235	84.7235
AGACT_GT	56.6606		58.7031	58.7031
AGACT_TA	27.5614		27.3612	27.3612
AGACT_TC	33.4365		33.395	33.395
AGACT_TG	66.4786		68.5916	68.5916
AGACT_TT	18.0194		19.1068	19.1068
AGAGA_AA	10.9615		11.6065	11.6065
AGAGA_AC	32.8056		33.6883	33.6883
AGAGA_AG	42.387		43.7445	43.7445
AGAGA_AT	25.7871		25.8109	25.8109
AGAGA_CA	12.8541		11.7741	11.7741
AGAGA_CC	33.397		35.9509	35.9509
AGAGA_CG	33.7519		30.839	30.839
AGAGA_CT	28.9809		29.0792	29.0792
AGAGA_GA	67.1884		69.5554	69.5554
AGAGA_GC	19.7149		19.9029	19.9029
AGAGA_GG	52.1656		51.538	51.538
AGAGA_GT	58.9475		63.5636	63.5636
AGAGA_TA	27.522		27.4869	27.4869
AGAGA_TC	25.2351		28.4088	28.4088
AGAGA_TG	34.7771		35.7833	35.7833
AGAGA_TT	20.9766		22.9617	22.9617
AGAGC_AA	48.8929		46.7194	46.7194
AGAGC_AC	40.9281		44.2054	44.2054
AGAGC_AG	79.5693		76.0919	76.0919
AGAGC_AT	33.3182		36.2442	36.2442
AGAGC_CA	51.653		47.8926	47.8926
AGAGC_CC	127.95		118.956	118.956
AGAGC_CG	55.9509		55.4348	55.4348
AGAGC_CT	29.8878		26.8584	26.8584
AGAGC_GA	45.5808		46.5518	46.5518
AGAGC_GC	55.9509		57.7393	57.7393
AGAGC_GG	88.7959		91.0505	91.0505
AGAGC_GT	87.0215		97.2099	97.2099
AGAGC_TA	61.4316		60.7981	60.7981
AGAGC_TC	47.8283		45.9233	45.9233
AGAGC_TG	113.282		117.699	117.699
AGAGC_TT	27.6797		28.3669	28.3669
AGAGG_AA	28.5472		27.7383	27.7383
AGAGG_AC	53.7822		52.1246	52.1246
AGAGG_AG	71.7228		76.4271	76.4271
AGAGG_AT	47.9466		50.3648	50.3648
AGAGG_CA	152.278		152.561	152.561
AGAGG_CC	23.9733		24.0092	24.0092
AGAGG_CG	200.027		194.21	194.21
AGAGG_CT	37.4977		41.1047	41.1047
AGAGG_GA	106.066		116.191	116.191
AGAGG_GC	85.8386		92.3494	92.3494
AGAGG_GG	114.386		121.722	121.722
AGAGG_GT	69.9484		76.1757	76.1757
AGAGG_TA	43.4516		42.9483	42.9483
AGAGG_TC	40.4944		36.1604	36.1604
[truncated: 14,386 more rows]

## Sheet: 2d
Figure 2d (Tet hammerhead volcano plots)
	logFC	FDR 25 µM			logFC	FDR 50 µM
TAAAC_AG	1.453	0.33		TAAAC_AG	2.428	3.28e-05
GTAGT_AC	0.544	1		GTAGT_AC	1.605	0.0035
AATAG_AC	1.031	0.537		AATAG_AC	1.455	0.0119
CGTCT_GG	0.756	0.921		CGTCT_GG	1.193	0.0398
GTATG_CA	1.173	0		GTATG_CA	1.185	3.25e-05
GATAA_CC	1.009	0.777		GATAA_CC	1.142	0.274
GTAAA_AC	0.211	1		GTAAA_AC	1.126	0.256
TAAAT_CT	0.527	1		TAAAT_CT	1.122	0.151
CGAAC_GG	0.247	1		CGAAC_GG	1.113	0.2
AAAAA_AT	0.545	1		AAAAA_AT	1.108	0.274
CATAA_GG	0.841	0.932		CATAA_GG	1.059	0.288
GTGGT_GC	0.937	0		GTGGT_GC	1.05	3.09e-10
GTAGG_AC	0.938	0.552		GTAGG_AC	1.02	0.17
GTAGG_CT	0.703	0		GTAGG_CT	1.011	3.83e-12
CACCA_CT	0.627	1		CACCA_CT	1.002	0.235
CAACC_GG	0.356	1		CAACC_GG	1	0.279
GTGGT_AC	0.617	0.921		GTGGT_AC	0.995	0.0312
GTGTT_AA	0.394	0.952		GTGTT_AA	0.973	3.25e-05
AATAT_AG	0.762	1		AATAT_AG	0.953	0.379
GTATT_AA	0.789	0.003		GTATT_AA	0.948	6.1e-06
GTGGC_GT	0.658	0		GTGGC_GT	0.941	4.23e-21
GTAAG_CT	0.535	0.277		GTAAG_CT	0.938	4.31e-06
CAAAT_GG	0.07	1		CAAAT_GG	0.934	0.535
TAACC_AG	1.31	0.352		TAACC_AG	0.933	0.467
ATAAT_AG	0.411	1		ATAAT_AG	0.929	0.379
GTGAG_CT	0.66	0		GTGAG_CT	0.926	8.07e-10
AAAGA_TG	0.561	1		AAAGA_TG	0.925	0.168
GTAGA_AC	0.452	1		GTAGA_AC	0.91	0.223
GATAA_CG	0.62	1		GATAA_CG	0.909	0.383
TTGAA_CC	0.634	1		TTGAA_CC	0.905	0.308
CACAT_GG	-0.408	1		CACAT_GG	0.884	0.516
CACGA_GG	0.388	1		CACGA_GG	0.864	0.35
CAAGG_CC	0.279	1		CAAGG_CC	0.842	0.00626
TAAGA_CG	0.694	0.921		TAAGA_CG	0.839	0.289
TAATA_AG	0.883	1		TAATA_AG	0.835	0.649
GTACG_CG	0.995	0.038		GTACG_CG	0.827	0.103
TAATA_AT	0.541	1		TAATA_AT	0.818	0.403
CTTAA_GG	-0.152	1		CTTAA_GG	0.814	0.462
GTAGG_TC	0.916	0.002		GTAGG_TC	0.804	0.00467
GTGAT_AT	0.6	0.011		GTGAT_AT	0.803	5.01e-06
CAGTG_GG	-0.29	1		CAGTG_GG	0.799	0.555
AAACA_TA	-0.453	1		AAACA_TA	0.797	0.506
CGATA_AG	0.58	1		CGATA_AG	0.797	0.555
TAACG_AG	0.4	1		TAACG_AG	0.789	0.483
TCATA_AG	0.618	1		TCATA_AG	0.788	0.535
CTAAC_GT	0.797	0.063		CTAAC_GT	0.786	0.0295
CAGGC_GG	0.203	1		CAGGC_GG	0.786	0.574
CGAGT_AC	-0.118	1		CGAGT_AC	0.783	0.16
CGGTA_GG	0.398	1		CGGTA_GG	0.781	0.383
GTAAC_GA	0.503	0.021		GTAAC_GA	0.776	1.93e-07
GTAAT_GT	0.484	0.442		GTAAT_GT	0.774	0.000388
CACTT_CA	0.692	0.921		CACTT_CA	0.772	0.379
CTTTA_CG	0.672	1		CTTTA_CG	0.771	0.467
TAGTA_CC	0.495	1		TAGTA_CC	0.769	0.536
ATGAA_CC	0.524	1		ATGAA_CC	0.767	0.431
AGTTA_AG	0.277	1		AGTTA_AG	0.76	0.297
CATCC_GG	0.443	1		CATCC_GG	0.758	0.635
CTAGT_GC	0.685	0.008		CTAGT_GC	0.756	0.000339
GTATC_GT	0.336	0.641		GTATC_GT	0.755	9.52e-07
AGACT_AG	0.352	1		AGACT_AG	0.752	0.288
GAAGG_AC	0.191	1		GAAGG_AC	0.752	0.448
CACAA_CT	0.997	0.599		CACAA_CT	0.75	0.541
AGAAC_AA	0.419	1		AGAAC_AA	0.749	0.536
GTGAA_TT	0.607	0.611		GTGAA_TT	0.747	0.0827
TGTTA_AA	-0.131	1		TGTTA_AA	0.747	0.408
GTATC_GG	0.527	0.021		GTATC_GG	0.744	4.31e-06
CGCGC_AC	0.599	1		CGCGC_AC	0.743	0.475
GGAGT_AC	0.767	0.014		GGAGT_AC	0.738	0.00975
CACTC_GG	0.985	0.777		CACTC_GG	0.734	0.615
TATCA_AG	0.411	1		TATCA_AG	0.734	0.535
AGTAT_AA	0.159	1		AGTAT_AA	0.728	0.479
CGTTA_AG	0.22	1		CGTTA_AG	0.728	0.459
CAATA_AT	0.344	1		CAATA_AT	0.725	0.543
TAGAA_AC	0.337	1		TAGAA_AC	0.723	0.649
CTATA_CC	-0.398	1		CTATA_CC	0.723	0.526
GTACG_CT	0.088	1		GTACG_CT	0.72	0.146
CTAGG_CC	0.536	0.255		CTAGG_CC	0.715	0.00212
CGCAA_GG	0.078	1		CGCAA_GG	0.713	0.39
CCAAC_AA	-0.088	1		CCAAC_AA	0.713	0.636
GTGGT_TC	0.605	0.126		GTGGT_TC	0.711	0.00512
GTGTT_TA	0.403	1		GTGTT_TA	0.71	0.233
GTAGG_TT	0.422	0.215		GTAGG_TT	0.708	4.84e-06
GAGTA_CC	0.366	1		GAGTA_CC	0.704	0.509
AAAAT_CC	0.532	1		AAAAT_CC	0.704	0.514
GTGGA_TC	0.837	0		GTGGA_TC	0.701	0.00247
GAAAA_CG	0.59	1		GAAAA_CG	0.7	0.677
GTAGT_AT	0.539	0.766		GTAGT_AT	0.699	0.104
GCACC_GG	0.499	0.441		GCACC_GG	0.697	0.00444
AAGAG_CC	0.352	1		AAGAG_CC	0.697	0.656
TAATC_AG	0.987	0.552		TAATC_AG	0.696	0.574
AAAAT_AG	-0.265	1		AAAAT_AG	0.695	0.724
GATAT_CT	0.511	0.998		GATAT_CT	0.694	0.287
CTATT_AA	0.178	1		CTATT_AA	0.69	0.409
GGTAA_CC	0.077	1		GGTAA_CC	0.69	0.543
CACTT_GG	-0.498	1		CACTT_GG	0.689	0.606
CAGCC_GG	0.276	1		CAGCC_GG	0.688	0.2
TAGTC_AG	1.218	0.255		TAGTC_AG	0.685	0.614
GACGC_GC	0.396	1		GACGC_GC	0.685	0.541
GTACG_AC	0.731	0.921		GTACG_AC	0.685	0.514
CGATT_CT	0.528	1		CGATT_CT	0.684	0.403
CGGTT_GG	0.36	1		CGGTT_GG	0.684	0.0622
AAACC_CG	0.277	1		AAACC_CG	0.684	0.193
CAGGA_AA	0.291	1		CAGGA_AA	0.683	0.608
GAACT_AG	0.278	1		GAACT_AG	0.682	0.563
GTTTC_GT	0.455	0.008		GTTTC_GT	0.678	5.45e-08
GAAGA_AA	0.725	0.537		GAAGA_AA	0.678	0.321
GCAAA_AC	0.663	1		GCAAA_AC	0.677	0.591
CGTCA_GG	0.462	1		CGTCA_GG	0.677	0.307
GAGGT_AC	0.6	0.921		GAGGT_AC	0.674	0.383
CCACT_AG	0.564	1		CCACT_AG	0.674	0.512
TAAGA_CA	0.153	1		TAAGA_CA	0.671	0.274
GTGTT_GC	0.323	1		GTGTT_GC	0.671	0.106
CTTTT_AT	0.455	1		CTTTT_AT	0.671	0.304
GTAGA_TT	0.378	0.685		GTAGA_TT	0.671	0.000705
GCAAT_AT	0.012	1		GCAAT_AT	0.671	0.0444
CTAGT_AC	0.372	1		CTAGT_AC	0.67	0.0975
CATGA_AG	0.216	1		CATGA_AG	0.669	0.439
CCACG_CG	0.054	1		CCACG_CG	0.667	0.364
TACAA_AT	0.366	1		TACAA_AT	0.666	0.356
GCATA_CG	1.029	0.255		GCATA_CG	0.664	0.512
TATTA_AA	0.245	1		TATTA_AA	0.664	0.16
GAAAG_GC	0.219	1		GAAAG_GC	0.663	0.049
AAGAT_TC	-0.236	1		AAGAT_TC	0.662	0.363
GTTCT_AG	0.229	1		GTTCT_AG	0.662	0.316
TAGGT_AG	0.389	1		TAGGT_AG	0.661	0.635
TAGAA_CC	0.164	1		TAGAA_CC	0.658	0.552
TAAAA_AT	0.208	1		TAAAA_AT	0.658	0.536
ATATT_CA	0.527	0.831		ATATT_CA	0.658	0.187
CCGTA_GG	0.425	1		CCGTA_GG	0.656	0.608
CTAGA_GG	0.336	1		CTAGA_GG	0.654	0.578
CAACT_GG	0.521	1		CAACT_GG	0.651	0.691
CCCCA_GG	-0.08	1		CCCCA_GG	0.65	0.677
CCTTT_GG	0.67	0.989		CCTTT_GG	0.65	0.557
AAAAA_TT	0.207	1		AAAAA_TT	0.649	0.676
GTAAT_TC	0.353	1		GTAAT_TC	0.647	0.448
GAGCA_CG	0.631	0.921		GAGCA_CG	0.646	0.441
GTTCC_GG	0.454	0.197		GTTCC_GG	0.643	0.000309
GTGCG_CG	0.539	0.538		GTGCG_CG	0.643	0.0827
AAAAA_CG	0.207	1		AAAAA_CG	0.642	0.53
GACTA_TG	0.114	1		GACTA_TG	0.642	0.307
TTACG_CG	0.261	1		TTACG_CG	0.641	0.187
AGACC_CA	0.392	1		AGACC_CA	0.638	0.408
CAATT_AT	0.516	1		CAATT_AT	0.637	0.438
GTGCT_GG	0.566	0.006		GTGCT_GG	0.634	0.000147
ACACT_AG	0.494	1		ACACT_AG	0.632	0.562
CAGTC_GG	0.401	1		CAGTC_GG	0.63	0.553
CTTAA_CA	0.33	0.989		CTTAA_CA	0.63	0.0119
TTATT_AG	0.624	1		TTATT_AG	0.628	0.618
GTAAT_TT	0.297	1		GTAAT_TT	0.627	0.0116
GACAA_CG	0.248	1		GACAA_CG	0.627	0.635
CCAAG_AA	0.516	1		CCAAG_AA	0.626	0.411
AAGCC_GG	-0.078	1		AAGCC_GG	0.626	0.248
CTGAT_GG	0.605	1		CTGAT_GG	0.626	0.688
CAAGC_GC	0.435	0.365		CAAGC_GC	0.625	0.00153
GTAGT_GC	0.659	0.14		GTAGT_GC	0.623	0.0848
CATAT_CC	0.604	0.965		CATAT_CC	0.621	0.487
CACGG_AG	0.602	0.537		CACGG_AG	0.62	0.211
GTGGT_AT	0.36	0.921		GTGGT_AT	0.62	0.0169
GGAGA_CC	-0.517	1		GGAGA_CC	0.62	0.677
CTACG_CG	0.695	0.596		CTACG_CG	0.62	0.403
GTACT_AC	0.365	1		GTACT_AC	0.618	0.608
AATAA_TT	-0.138	1		AATAA_TT	0.618	0.635
GTGGG_TC	0.48	0.046		GTGGG_TC	0.617	0.000233
GCATC_GA	0.212	1		GCATC_GA	0.616	0.00273
AAGAA_AT	0.738	1		AAGAA_AT	0.615	0.677
CGAAA_AC	0.463	1		CGAAA_AC	0.615	0.536
GAGTG_CC	0.147	1		GAGTG_CC	0.613	0.552
GTACT_AA	0.019	1		GTACT_AA	0.612	0.443
AGATC_AC	0.367	1		AGATC_AC	0.612	0.512
CAGAA_AT	0.364	1		CAGAA_AT	0.611	0.383
AATTT_CG	0.414	1		AATTT_CG	0.611	0.608
CAGAG_CT	0.48	1		CAGAG_CT	0.61	0.618
CAATA_GA	0.523	1		CAATA_GA	0.61	0.516
CAGGC_GC	0.081	1		CAGGC_GC	0.609	0.39
CTAAT_AG	0.414	1		CTAAT_AG	0.608	0.674
CTAAT_GT	0.021	1		CTAAT_GT	0.607	0.0827
TATAA_TG	0.361	1		TATAA_TG	0.606	0.605
CATAA_AT	0.293	1		CATAA_AT	0.606	0.726
AGAAT_AT	0.071	1		AGAAT_AT	0.605	0.417
GTATG_TA	0.229	1		GTATG_TA	0.605	0.279
GTACG_TG	0.589	0.063		GTACG_TG	0.605	0.0181
AGACA_TG	0.253	1		AGACA_TG	0.603	0.536
AAGAA_CG	0.239	1		AAGAA_CG	0.597	0.675
TAAAG_CC	0.584	1		TAAAG_CC	0.595	0.618
GATCA_CT	0.628	0.762		GATCA_CT	0.593	0.414
ATAGT_CT	0.27	1		ATAGT_CT	0.591	0.0616
GATAG_CA	-0.125	1		GATAG_CA	0.59	0.698
AGTAC_TG	0.373	1		AGTAC_TG	0.59	0.494
CAGAG_CC	0.048	1		CAGAG_CC	0.59	0.541
CAATA_AA	0.24	1		CAATA_AA	0.589	0.619
GAGTT_CG	1.06	0.498		GAGTT_CG	0.588	0.694
TATGA_AG	-0.18	1		TATGA_AG	0.588	0.747
TATAA_CC	0.947	0.854		TATAA_CC	0.588	0.726
CTATG_CA	0.526	1		CTATG_CA	0.587	0.479
GAAGT_GC	0.347	1		GAAGT_GC	0.585	0.136
TAGAC_AG	0.086	1		TAGAC_AG	0.585	0.679
CTAGA_TC	0.378	1		CTAGA_TC	0.583	0.482
GATTT_CG	1.012	0.537		GATTT_CG	0.583	0.681
CTATC_GA	0.249	1		CTATC_GA	0.583	0.0477
CTTCC_GG	0.812	0.777		CTTCC_GG	0.582	0.636
CCAAT_AC	0.3	1		CCAAT_AC	0.582	0.496
CATAG_GG	0.149	1		CATAG_GG	0.582	0.735
TAGGT_GG	0.746	0.762		TAGGT_GG	0.578	0.588
GTACC_GA	0.36	0.574		GTACC_GA	0.577	0.00201
AGGAC_AA	1.104	0.59		AGGAC_AA	0.577	0.747
GTGTG_CA	0.444	0.615		GTGTG_CA	0.576	0.0513
AGACC_GG	0.17	1		AGACC_GG	0.576	0.422
TAACA_TA	0.72	1		TAACA_TA	0.576	0.715
CCAAT_CG	0.013	1		CCAAT_CG	0.575	0.608
GTTGT_AT	0.38	0.777		GTTGT_AT	0.574	0.0262
CTATA_CT	0.522	1		CTATA_CT	0.574	0.666
GGAAC_GT	0.357	0.348		GGAAC_GT	0.573	0.000104
GTGGT_CG	0.278	1		GTGGT_CG	0.573	0.536
TGTAG_CG	0.529	0.921		TGTAG_CG	0.571	0.405
GCGGT_AC	0.248	1		GCGGT_AC	0.57	0.297
GTTGA_CC	0.438	1		GTTGA_CC	0.57	0.606
ACATT_AG	0.391	1		ACATT_AG	0.57	0.308
ACAAT_CG	-0.26	1		ACAAT_CG	0.569	0.677
CAGAA_GC	0.412	1		CAGAA_GC	0.569	0.383
AGAGG_CC	0.603	0.828		AGAGG_CC	0.568	0.454
CTAAA_AT	-0.204	1		CTAAA_AT	0.567	0.693
AAGTG_TG	-0.083	1		AAGTG_TG	0.567	0.61
CGATG_CT	0.254	1		CGATG_CT	0.566	0.282
CGTTT_AG	0.343	1		CGTTT_AG	0.563	0.0947
AATAT_TA	0.336	1		AATAT_TA	0.559	0.37
TAGAG_CG	0.337	1		TAGAG_CG	0.557	0.608
GAAGG_CC	0.31	1		GAAGG_CC	0.556	0.53
GTAAA_CA	0.766	0.498		GTAAA_CA	0.555	0.534
GGTCG_TC	0.497	1		GGTCG_TC	0.555	0.591
TATAC_CA	0.117	1		TATAC_CA	0.554	0.593
GTAAA_TT	0.59	0.005		GTAAA_TT	0.553	0.00419
AAAAA_CC	0.099	1		AAAAA_CC	0.552	0.711
GTATG_CC	0.354	1		GTATG_CC	0.55	0.565
GAGAA_TG	-0.046	1		GAGAA_TG	0.55	0.538
CACTA_AG	1.162	0.442		CACTA_AG	0.549	0.751
AAGTA_GC	0.643	0.921		AAGTA_GC	0.549	0.591
AGTCG_CT	0.456	1		AGTCG_CT	0.548	0.507
CATTT_GG	0.649	1		CATTT_GG	0.547	0.751
TATAT_CC	0.69	1		TATAT_CC	0.546	0.699
GCATA_AG	0.365	1		GCATA_AG	0.544	0.635
TAAAT_TC	0.438	1		TAAAT_TC	0.544	0.422
GGATT_CG	0.161	1		GGATT_CG	0.544	0.511
GTCCC_GG	0.468	0.016		GTCCC_GG	0.543	0.000388
CAATA_GG	0.191	1		CAATA_GG	0.542	0.705
ACCAA_AG	0.264	1		ACCAA_AG	0.541	0.472
GGTAT_AC	0.182	1		GGTAT_AC	0.54	0.545
CAAAC_TA	0.216	1		CAAAC_TA	0.54	0.673
TATAA_TA	0.16	1		TATAA_TA	0.539	0.69
TAATG_CG	0.239	1		TAATG_CG	0.539	0.569
TGATA_CG	-0.05	1		TGATA_CG	0.539	0.588
GTACT_GG	0.484	0.537		GTACT_GG	0.538	0.14
TGAAA_AT	0.209	1		TGAAA_AT	0.537	0.593
CGAAA_TA	0.146	1		CGAAA_TA	0.536	0.632
CCATT_AA	0.385	1		CCATT_AA	0.535	0.552
GTGGT_CC	0.19	1		GTGGT_CC	0.535	0.0957
AAAAT_CG	0.548	1		AAAAT_CG	0.535	0.591
GTAAG_CG	0.177	1		GTAAG_CG	0.534	0.591
CATAA_CG	0.147	1		CATAA_CG	0.533	0.644
TCGTT_CC	0.162	1		TCGTT_CC	0.53	0.266
GAAAT_CT	1.013	0.305		GAAAT_CT	0.53	0.667
CAAGC_GG	0.503	1		CAAGC_GG	0.528	0.698
TATTT_AC	0.467	1		TATTT_AC	0.527	0.634
GAGAT_CG	0.246	1		GAGAT_CG	0.527	0.635
GTGTT_GA	0.162	1		GTGTT_GA	0.527	0.248
CCCAA_AG	0.065	1		CCCAA_AG	0.526	0.709
CTATT_TC	0.201	1		CTATT_TC	0.526	0.151
CATAC_AG	-0.109	1		CATAC_AG	0.525	0.628
TTAAC_GG	-0.069	1		TTAAC_GG	0.524	0.601
GCGAC_GT	0.242	1		GCGAC_GT	0.523	0.0753
AAACT_AG	0.015	1		AAACT_AG	0.522	0.467
TAATT_AA	0.403	1		TAATT_AA	0.521	0.669
AAGTC_TC	0.664	0.695		AAGTC_TC	0.521	0.543
GCAAC_GT	0.346	1		GCAAC_GT	0.521	0.2
TCATA_GG	0.471	1		TCATA_GG	0.521	0.478
GTGAT_CT	0.054	1		GTGAT_CT	0.521	0.321
ATACT_AA	0.369	1		ATACT_AA	0.521	0.505
CATGT_AG	0.449	1		CATGT_AG	0.52	0.649
GAGGT_CG	0.367	1		GAGGT_CG	0.52	0.731
GAGGG_CG	0.636	0.969		GAGGG_CG	0.52	0.649
GCATA_GC	0.301	1		GCATA_GC	0.52	0.705
CCTAC_GG	0.622	1		CCTAC_GG	0.52	0.773
AAGGT_TG	0.135	1		AAGGT_TG	0.518	0.69
CTGCC_CG	0.415	1		CTGCC_CG	0.517	0.487
GTAAC_GC	0.295	1		GTAAC_GC	0.515	0.494
CACTA_GG	0.237	1		CACTA_GG	0.515	0.812
TAATC_CG	0.367	1		TAATC_CG	0.514	0.519
GAATT_GC	0.102	1		GAATT_GC	0.513	0.496
CTAAC_CC	0.592	0.995		CTAAC_CC	0.512	0.635
TAAAT_GG	0.921	0.352		TAAAT_GG	0.511	0.644
TAGAG_CT	0.425	1		TAGAG_CT	0.511	0.591
CAAAA_TA	-0.006	1		CAAAA_TA	0.51	0.713
CAAGA_TC	0.07	1		CAAGA_TC	0.509	0.632
CAAAA_CC	0.538	1		CAAAA_CC	0.507	0.796
CAAAC_CG	-0.282	1		CAAAC_CG	0.507	0.599
TGTTT_CA	0.146	1		TGTTT_CA	0.507	0.567
CAGTA_TC	0.445	0.926		CAGTA_TC	0.507	0.379
CACAA_CG	0.448	1		CACAA_CG	0.507	0.608
CGTAT_AT	0.311	1		CGTAT_AT	0.506	0.635
CCGAT_AA	0.24	1		CCGAT_AA	0.505	0.66
GTGAT_CG	0.086	1		GTGAT_CG	0.504	0.628
CAGTT_GC	0.316	0.989		CAGTT_GC	0.503	0.0865
TAGAC_CT	0.112	1		TAGAC_CT	0.502	0.679
AATAC_TG	0.109	1		AATAC_TG	0.501	0.744
GTTGA_TC	0.703	0.415		GTTGA_TC	0.501	0.496
AGAAT_AA	0.294	1		AGAAT_AA	0.499	0.7
GGATC_GA	0.465	0.012		GGATC_GA	0.499	0.00136
AGTGT_TG	0.347	1		AGTGT_TG	0.499	0.599
AGTAT_GA	0.347	1		AGTAT_GA	0.499	0.337
CAAGG_TC	0.421	0.976		CAAGG_TC	0.499	0.383
CAAAT_CA	0.26	1		CAAAT_CA	0.499	0.721
CACAC_GG	0.523	1		CACAC_GG	0.498	0.782
AGGAC_CT	0.301	1		AGGAC_CT	0.498	0.774
ATGCC_GG	0.456	0.921		ATGCC_GG	0.498	0.39
CATCC_AA	0.259	1		CATCC_AA	0.497	0.628
CAGAT_CC	0.163	1		CAGAT_CC	0.497	0.632
CAACA_GG	0.096	1		CAACA_GG	0.496	0.802
AATAA_CT	-0.1	1		AATAA_CT	0.496	0.76
GCAGT_AC	0.184	1		GCAGT_AC	0.496	0.0906
GTATC_CG	0.561	1		GTATC_CG	0.495	0.635
CGAAC_GT	0.641	0.291		CGAAC_GT	0.495	0.383
CCTCC_GG	0.32	1		CCTCC_GG	0.494	0.731
AAATG_TT	0.221	1		AAATG_TT	0.493	0.653
TACTA_CT	0.295	1		TACTA_CT	0.493	0.678
GGACA_TG	0.401	1		GGACA_TG	0.493	0.396
GGAGT_TC	0.393	1		GGAGT_TC	0.493	0.536
CTATT_GG	0.258	1		CTATT_GG	0.492	0.7
CCCAA_GG	0.519	1		CCCAA_GG	0.491	0.802
CGGAG_CC	0.616	0.825		CGGAG_CC	0.491	0.593
CAGTA_GC	-0.03	1		CAGTA_GC	0.49	0.4
GTTGA_GA	0.192	1		GTTGA_GA	0.49	0.0644
AATGC_CT	0.178	1		AATGC_CT	0.489	0.307
CACAG_AA	0.093	1		CACAG_AA	0.489	0.456
TGAAA_CG	0.156	1		TGAAA_CG	0.489	0.654
CGCGC_GG	0.167	1		CGCGC_GG	0.489	0.644
CAAGA_CG	0.468	1		CAAGA_CG	0.489	0.621
CTATT_CT	0.22	1		CTATT_CT	0.488	0.274
GAGAA_AG	0.203	1		GAGAA_AG	0.488	0.752
GCGCG_AG	0.271	1		GCGCG_AG	0.487	0.782
TGTAT_CA	-0.017	1		TGTAT_CA	0.486	0.507
AAAAC_CA	0.251	1		AAAAC_CA	0.485	0.615
CTAAT_TT	0.415	1		CTAAT_TT	0.484	0.436
TATTC_CC	0.529	1		TATTC_CC	0.484	0.632
CCAGT_AC	0.288	1		CCAGT_AC	0.483	0.357
TAGTA_AG	0.166	1		TAGTA_AG	0.483	0.39
CTGAA_TT	0.448	1		CTGAA_TT	0.483	0.701
GCATA_AA	0.636	0.989		GCATA_AA	0.482	0.699
GTATT_TT	0.352	0.537		GTATT_TT	0.482	0.0169
ACGAT_TG	0.156	1		ACGAT_TG	0.482	0.512
TAGAT_CC	0.431	1		TAGAT_CC	0.481	0.755
AAATT_AA	-0.151	1		AAATT_AA	0.481	0.765
TTACT_CA	0.149	1		TTACT_CA	0.48	0.635
CCTAG_GG	0.238	1		CCTAG_GG	0.479	0.747
GTAAT_GA	0.3	1		GTAAT_GA	0.479	0.248
GAACA_CT	0.451	1		GAACA_CT	0.479	0.701
GTGCT_AG	0.257	0.75		GTGCT_AG	0.478	0.000496
GACTT_AA	0.08	1		GACTT_AA	0.478	0.379
GTGCA_GG	0.202	1		GTGCA_GG	0.478	0.0246
GTGCA_TG	0.368	0.008		GTGCA_TG	0.476	5.23e-06
GTAAA_CG	0.424	1		GTAAA_CG	0.475	0.628
CTACA_GG	-0.547	1		CTACA_GG	0.474	0.802
GAACA_GT	0.571	1		GAACA_GT	0.474	0.727
TGACT_CC	0.125	1		TGACT_CC	0.474	0.403
CTGTG_TA	0.292	1		CTGTG_TA	0.473	0.238
AAACC_GG	0.118	1		AAACC_GG	0.473	0.606
AGGCC_GG	0.399	0.989		AGGCC_GG	0.472	0.39
AGTGA_AA	-0.109	1		AGTGA_AA	0.472	0.606
AAGCA_GC	0.242	1		AAGCA_GC	0.471	0.456
GTACA_TA	0.399	0.995		GTACA_TA	0.471	0.408
CCAAT_CT	-0.09	1		CCAAT_CT	0.469	0.635
GTAAT_AT	0.46	0.515		GTAAT_AT	0.469	0.211
AAATA_CC	0.282	1		AAATA_CC	0.469	0.693
GCAAA_CG	0.343	1		GCAAA_CG	0.469	0.702
TTGCT_AG	0.441	1		TTGCT_AG	0.468	0.658
CTGTA_TT	0.375	1		CTGTA_TT	0.468	0.433
AAAAT_GT	0.021	1		AAAAT_GT	0.468	0.613
AATAT_GA	0.591	1		AATAT_GA	0.468	0.704
GCACT_AG	0.051	1		GCACT_AG	0.468	0.582
GTTGC_GC	0.443	0.01		GTTGC_GC	0.468	0.00137
AAGGA_TC	0.276	1		AAGGA_TC	0.467	0.363
GACGC_GA	0.323	1		GACGC_GA	0.467	0.677
AAGAA_TG	0.052	1		AAGAA_TG	0.467	0.806
ATGTG_CC	0.381	1		ATGTG_CC	0.467	0.703
TGTCC_CA	0.042	1		TGTCC_CA	0.467	0.441
AACAA_CC	0.538	1		AACAA_CC	0.467	0.717
TTAAG_CT	0.267	1		TTAAG_CT	0.467	0.0688
GCTAA_GC	0.111	1		GCTAA_GC	0.466	0.714
ACGCC_GG	0.235	1		ACGCC_GG	0.466	0.227
CGCAT_CA	-0.017	1		CGCAT_CA	0.465	0.409
CGGTA_AC	0.329	1		CGGTA_AC	0.464	0.307
ATGTT_AC	0.322	1		ATGTT_AC	0.464	0.644
GTACT_TT	0.164	1		GTACT_TT	0.463	0.0827
CTGTA_CT	0.337	1		CTGTA_CT	0.463	0.635
TATAG_AC	0.278	1		TATAG_AC	0.463	0.69
CCCAA_TC	-0.298	1		CCCAA_TC	0.463	0.601
CGTTC_GG	0.35	1		CGTTC_GG	0.463	0.752
GTGAC_AT	0.075	1		GTGAC_AT	0.463	0.364
GATTT_CA	0.148	1		GATTT_CA	0.462	0.0051
CGGGT_GG	0.441	0.856		CGGGT_GG	0.462	0.388
GATCG_CT	0.146	1		GATCG_CT	0.462	0.7
TATTT_CG	0.58	1		TATTT_CG	0.462	0.752
CCGGT_AC	0.156	1		CCGGT_AC	0.461	0.0688
GTACA_CC	0.194	1		GTACA_CC	0.461	0.736
TTAGT_AC	0.508	0.83		TTAGT_AC	0.46	0.494
GCAAG_GC	0.043	1		GCAAG_GC	0.459	0.773
AAAAG_AG	0.318	1		AAAAG_AG	0.458	0.693
GTTTC_GA	0.261	1		GTTTC_GA	0.458	0.168
GTATC_TA	-0.015	1		GTATC_TA	0.454	0.449
CAGAA_TA	0.212	1		CAGAA_TA	0.454	0.632
GATTG_CC	-0.077	1		GATTG_CC	0.454	0.747
GGAGC_GC	0.271	0.989		GGAGC_GC	0.453	0.0616
AAAAA_TC	-0.244	1		AAAAA_TC	0.452	0.793
TACAG_CC	0.385	1		TACAG_CC	0.452	0.61
GTACT_AG	0.584	0.164		GTACT_AG	0.452	0.307
AAAAT_CT	0.293	1		AAAAT_CT	0.451	0.571
TCAAA_TG	0.135	1		TCAAA_TG	0.451	0.731
GAATT_CC	0.568	1		GAATT_CC	0.451	0.792
GACTG_CC	0.194	1		GACTG_CC	0.451	0.364
CTGCG_CG	0.048	1		CTGCG_CG	0.45	0.307
CATAC_AA	0.513	1		CATAC_AA	0.449	0.677
GAGAA_GC	0.803	0.926		GAGAA_GC	0.448	0.802
CCCAT_CA	0.713	0.828		CCCAT_CA	0.448	0.71
AGATA_CT	0.656	0.697		AGATA_CT	0.447	0.636
ACAGG_GT	0.036	1		ACAGG_GT	0.447	0.614
GCGAG_AC	0.14	1		GCGAG_AC	0.446	0.689
CGTAA_CT	0.239	1		CGTAA_CT	0.446	0.636
TAGAA_AA	-0.072	1		TAGAA_AA	0.446	0.792
CTAAT_GG	0.881	0.914		CTAAT_GG	0.445	0.812
GAAAG_CA	0.22	1		GAAAG_CA	0.445	0.644
AGTAC_AG	0.246	1		AGTAC_AG	0.444	0.658
GACAT_CT	-0.182	1		GACAT_CT	0.444	0.746
TGGTC_AG	0.117	1		TGGTC_AG	0.443	0.782
CGTTG_GG	0.115	1		CGTTG_GG	0.442	0.752
AAAAC_AG	-0.201	1		AAAAC_AG	0.442	0.752
CAATA_CC	0.071	1		CAATA_CC	0.442	0.77
GGTGA_CC	0.314	1		GGTGA_CC	0.441	0.756
TGTGT_CA	0.33	1		TGTGT_CA	0.441	0.431
TAAGA_CT	0.293	1		TAAGA_CT	0.441	0.596
TATTC_GA	0.154	1		TATTC_GA	0.441	0.408
GCTCA_AG	0.465	0.918		GCTCA_AG	0.441	0.494
AGGGT_AC	0.206	0.856		AGGGT_AC	0.44	0.000118
TGGTC_TA	0.427	0.856		TGGTC_TA	0.44	0.403
TAGAT_TG	0.244	1		TAGAT_TG	0.439	0.617
GACGC_CC	0.337	1		GACGC_CC	0.439	0.806
AACCA_AT	-0.039	1		AACCA_AT	0.438	0.677
CCACA_CG	0.41	1		CCACA_CG	0.438	0.618
AAGTG_AG	0.058	1		AAGTG_AG	0.438	0.736
TATGT_CA	0.253	1		TATGT_CA	0.438	0.656
CAGGA_GT	0.248	1		CAGGA_GT	0.438	0.699
GACAG_CC	0.477	1		GACAG_CC	0.437	0.721
CCTTG_CC	0.297	1		CCTTG_CC	0.437	0.536
ATACT_AG	0.294	1		ATACT_AG	0.436	0.674
GTGTG_TA	0.473	0.856		GTGTG_TA	0.436	0.494
GTGTT_CG	0.45	1		GTGTT_CG	0.436	0.621
TCTAA_GA	0.003	1		TCTAA_GA	0.436	0.705
AACCA_CT	-0.033	1		AACCA_CT	0.436	0.789
AGCAA_AG	0.019	1		AGCAA_AG	0.435	0.605
CGGTG_AC	0.209	1		CGGTG_AC	0.434	0.274
GGCGT_AC	0.078	1		GGCGT_AC	0.434	0.2
GAAAC_AG	0.312	1		GAAAC_AG	0.434	0.799
AAGCG_AG	0.479	1		AAGCG_AG	0.433	0.642
CGCGC_CA	0.27	1		CGCGC_CA	0.433	0.456
AATGT_GC	0.258	1		AATGT_GC	0.433	0.536
GGTCG_AT	0.412	1		GGTCG_AT	0.432	0.705
ATGAA_AG	-0.121	1		ATGAA_AG	0.432	0.752
GAGAG_TC	0.396	1		GAGAG_TC	0.432	0.72
GCAAT_AC	0.187	1		GCAAT_AC	0.432	0.752
CCTAA_CA	0.081	1		CCTAA_CA	0.431	0.665
TATAA_TT	0.343	1		TATAA_TT	0.431	0.701
CACGA_CG	0.225	1		CACGA_CG	0.431	0.812
CGTCG_CT	0.101	1		CGTCG_CT	0.43	0.673
GAGTG_CT	0.289	1		GAGTG_CT	0.429	0.456
CCAAC_GG	0.476	1		CCAAC_GG	0.429	0.834
CCTAC_CG	0.003	1		CCTAC_CG	0.429	0.71
GGTGT_CG	0.216	1		GGTGT_CG	0.429	0.379
GGACG_TA	-0.159	1		GGACG_TA	0.428	0.769
TGTCA_GA	0.362	1		TGTCA_GA	0.428	0.545
CTTGG_GG	0.297	1		CTTGG_GG	0.428	0.632
CAGGG_GA	0.183	1		CAGGG_GA	0.428	0.591
TAATG_CC	0.229	1		TAATG_CC	0.428	0.727
TATAC_CG	0.378	1		TATAC_CG	0.428	0.704
CGAAG_CT	0.124	1		CGAAG_CT	0.427	0.537
CAATA_GC	0.342	1		CAATA_GC	0.427	0.715
CGGTC_TC	0.294	1		CGGTC_TC	0.427	0.551
CTACA_AA	0.392	1		CTACA_AA	0.426	0.727
CGTGT_CA	0.167	1		CGTGT_CA	0.426	0.606
CAAGA_CC	0.124	1		CAAGA_CC	0.426	0.699
CAATT_CT	0.005	1		CAATT_CT	0.426	0.751
AACCA_CA	-0.123	1		AACCA_CA	0.426	0.668
GTATG_CT	0.323	1		GTATG_CT	0.426	0.482
CCAAA_TA	0.333	1		CCAAA_TA	0.426	0.677
TGACC_GG	0.27	1		TGACC_GG	0.426	0.607
TCGCA_AG	0.131	1		TCGCA_AG	0.425	0.705
AAACT_AA	-0.047	1		AAACT_AA	0.425	0.791
GAGAC_CG	-0.346	1		GAGAC_CG	0.425	0.808
CACCC_CA	0.232	1		CACCC_CA	0.425	0.541
TTACT_CG	0.149	1		TTACT_CG	0.424	0.607
TTAAA_CA	0.696	0.75		TTAAA_CA	0.424	0.701
TAACA_GA	0.39	1		TAACA_GA	0.424	0.704
TACTC_GT	0.399	0.697		TACTC_GT	0.424	0.288
CAACA_AA	-0.158	1		CAACA_AA	0.424	0.82
CTCCC_CC	0.816	0.498		CTCCC_CC	0.423	0.715
AAATC_AT	0.087	1		AAATC_AT	0.423	0.613
CATAG_CC	0.095	1		CATAG_CC	0.422	0.784
CTGTA_GA	0.282	1		CTGTA_GA	0.422	0.553
GAAGT_AC	0.228	1		GAAGT_AC	0.422	0.614
GTATA_AA	0.543	0.995		GTATA_AA	0.422	0.698
GAAAC_AA	0.432	1		GAAAC_AA	0.421	0.729
GAATA_AT	0.242	1		GAATA_AT	0.42	0.337
CACAT_GA	0.368	1		CACAT_GA	0.42	0.694
GTGTT_TC	0.138	1		GTGTT_TC	0.419	0.704
CCCAA_CA	0.347	1		CCCAA_CA	0.419	0.813
CGGTC_AA	0.14	1		CGGTC_AA	0.417	0.601
AGACC_TC	0.329	1		AGACC_TC	0.417	0.754
GGTGT_CC	-0.029	1		GGTGT_CC	0.417	0.649
CGGGT_AC	0.187	1		CGGGT_AC	0.416	0.0427
CAATT_GA	0.233	1		CAATT_GA	0.415	0.701
TAACA_GG	0.133	1		TAACA_GG	0.415	0.806
TGTTG_TC	0.123	1		TGTTG_TC	0.415	0.337
GACCC_GG	0.222	1		GACCC_GG	0.415	0.752
TCCAA_CA	0.445	1		TCCAA_CA	0.415	0.705
AGCAA_TA	0.078	1		AGCAA_TA	0.414	0.274
CAGAT_GT	0.115	1		CAGAT_GT	0.414	0.679
TATGT_AT	0.157	1		TATGT_AT	0.414	0.699
CTACT_AG	0.481	1		CTACT_AG	0.414	0.703
GAAGA_CA	0.203	1		GAAGA_CA	0.414	0.68
TACGA_TC	0.507	0.989		TACGA_TC	0.413	0.664
CATTT_AT	0.536	1		CATTT_AT	0.413	0.705
GACAC_CG	0.556	0.989		GACAC_CG	0.413	0.702
CCATG_CG	0.362	1		CCATG_CG	0.412	0.674
TTACA_CA	-0.069	1		TTACA_CA	0.412	0.677
CTTTT_TC	0.088	1		CTTTT_TC	0.412	0.553
CATGT_GC	0.235	1		CATGT_GC	0.412	0.721
GATGC_GC	0.19	1		GATGC_GC	0.411	0.233
GACAT_TC	0.579	1		GACAT_TC	0.411	0.782
GAATA_TC	0.411	1		GAATA_TC	0.411	0.809
CACGC_GC	0.129	1		CACGC_GC	0.41	0.455
TAGCT_AG	0.623	1		TAGCT_AG	0.41	0.792
TAATA_CT	0.165	1		TAATA_CT	0.408	0.811
CGCAG_AG	0.333	0.926		CGCAG_AG	0.408	0.307
AACCC_AC	0.177	1		AACCC_AC	0.408	0.751
TAGGA_TC	0.077	1		TAGGA_TC	0.407	0.307
AAACG_AA	0.033	1		AAACG_AA	0.407	0.747
CGAAA_TT	0.131	1		CGAAA_TT	0.407	0.396
TGCGT_AG	0.347	1		TGCGT_AG	0.407	0.635
TTACA_TG	-0.244	1		TTACA_TG	0.407	0.709
GAGTA_AC	-0.327	1		GAGTA_AC	0.406	0.822
GCAGG_CC	0.28	0.773		GCAGG_CC	0.406	0.0392
CCGGG_CC	0.166	1		CCGGG_CC	0.406	0.00596
TTTCA_AA	0.293	1		TTTCA_AA	0.406	0.752
CCACT_TG	0.184	1		CCACT_TG	0.406	0.677
TGCAA_GC	0.462	1		TGCAA_GC	0.406	0.699
TTATT_CT	0.142	1		TTATT_CT	0.406	0.703
GTGAG_AA	0.456	0.969		GTGAG_AA	0.406	0.609
AAGTA_CT	0.125	1		AAGTA_CT	0.405	0.812
CAGCT_GG	0.259	1		CAGCT_GG	0.405	0.555
AAGAC_CG	0.234	1		AAGAC_CG	0.404	0.496
CTAAA_AA	0.623	1		CTAAA_AA	0.404	0.806
AATTG_CT	0.192	1		AATTG_CT	0.404	0.456
AGGTA_GG	0.18	1		AGGTA_GG	0.403	0.438
CCATG_CT	0.247	1		CCATG_CT	0.403	0.462
TCCAT_CC	0.285	1		TCCAT_CC	0.403	0.774
CTGCT_AG	-0.258	1		CTGCT_AG	0.403	0.635
GCTCT_CG	0.117	1		GCTCT_CG	0.403	0.614
CTATA_TG	0.501	1		CTATA_TG	0.402	0.761
CAGTA_AT	0.034	1		CAGTA_AT	0.402	0.667
CTATA_AT	0.154	1		CTATA_AT	0.402	0.693
AGGAC_TA	0.297	1		AGGAC_TA	0.402	0.827
CCGAA_TT	-0.148	1		CCGAA_TT	0.402	0.605
AGTTT_CA	0.326	1		AGTTT_CA	0.402	0.591
CACAT_CC	-0.089	1		CACAT_CC	0.401	0.813
GGTTA_CA	0.234	1		GGTTA_CA	0.401	0.417
CAAAA_GA	0.863	0.442		CAAAA_GA	0.401	0.755
CCCAA_GC	0.14	1		CCCAA_GC	0.401	0.555
ACCAC_AT	0.475	0.615		ACCAC_AT	0.4	0.447
CGTAG_GA	0.019	1		CGTAG_GA	0.4	0.552
GTCGT_AC	0.302	1		GTCGT_AC	0.4	0.311
CGTCA_GA	0.24	0.932		CGTCA_GA	0.4	0.0378
AGTAC_GG	-0.101	1		AGTAC_GG	0.4	0.502
TTACG_AC	0.229	1		TTACG_AC	0.4	0.553
CAAAA_TG	0.019	1		CAAAA_TG	0.399	0.807
GTACA_TG	0.495	0.255		GTACA_TG	0.399	0.315
CACCG_CA	0.364	1		CACCG_CA	0.396	0.782
CTAGG_TC	0.245	0.921		CTAGG_TC	0.396	0.0342
GATCT_AA	0.215	1		GATCT_AA	0.395	0.816
GCCAA_GG	0.488	0.397		GCCAA_GG	0.395	0.383
AAAGT_AG	0.618	0.995		AAAGT_AG	0.394	0.784
CTCCC_CG	0.368	1		CTCCC_CG	0.394	0.656
AATAC_AG	0.491	1		AATAC_AG	0.394	0.796
CAAGT_AC	-0.032	1		CAAGT_AC	0.393	0.7
AGGGA_CT	0.406	0.442		AGGGA_CT	0.393	0.23
AAAGG_AT	0.256	1		AAAGG_AT	0.393	0.602
CGAGA_AC	0.068	1		CGAGA_AC	0.393	0.68
AACTT_CT	0.409	1		AACTT_CT	0.392	0.799
GTAGT_AA	-0.056	1		GTAGT_AA	0.392	0.702
GATAC_AA	0.244	1		GATAC_AA	0.392	0.771
AAGTG_TA	0.406	1		AAGTG_TA	0.391	0.793
ATAGT_AC	0.307	1		ATAGT_AC	0.391	0.61
GACAT_CC	0.32	1		GACAT_CC	0.391	0.802
GTACC_GT	0.195	1		GTACC_GT	0.39	0.0815
TAGAC_CC	0.367	1		TAGAC_CC	0.389	0.677
CTTAG_GG	-0.162	1		CTTAG_GG	0.389	0.816
CCAAG_CA	-0.107	1		CCAAG_CA	0.389	0.806
GTGAT_GT	0.352	0.456		GTGAT_GT	0.389	0.103
GCGCA_GA	-0.064	1		GCGCA_GA	0.389	0.81
CGTGT_TA	0.233	1		CGTGT_TA	0.388	0.422
AGAAG_TC	0.333	1		AGAAG_TC	0.388	0.808
AGTCG_CG	-0.296	1		AGTCG_CG	0.388	0.506
CTACA_CT	0.017	1		CTACA_CT	0.388	0.731
AATTC_AA	0.109	1		AATTC_AA	0.388	0.791
AAAAA_TG	0.14	1		AAAAA_TG	0.388	0.862
TTATA_CT	0.301	1		TTATA_CT	0.388	0.721
AAGTT_AT	0.274	1		AAGTT_AT	0.387	0.607
CACTC_AG	0.443	1		CACTC_AG	0.386	0.752
AATAT_CC	-0.06	1		AATAT_CC	0.386	0.754
CTACC_GG	0.579	1		CTACC_GG	0.386	0.825
CATGT_GG	0.561	1		CATGT_GG	0.385	0.792
CCAGA_TC	-0.198	1		CCAGA_TC	0.385	0.651
CAGTC_AG	-0.192	1		CAGTC_AG	0.385	0.715
GAATT_CG	0.173	1		GAATT_CG	0.384	0.845
GAGGA_TG	0.302	1		GAGGA_TG	0.384	0.782
AAGTT_CA	0.008	1		AAGTT_CA	0.384	0.716
CAATT_CC	0.066	1		CAATT_CC	0.383	0.774
GTAAG_GA	0.256	1		GTAAG_GA	0.383	0.702
ATAAG_CT	0.259	1		ATAAG_CT	0.382	0.432
CAGGT_GG	0.189	1		CAGGT_GG	0.382	0.851
GTTCT_AC	0.229	1		GTTCT_AC	0.381	0.752
CTAAA_TT	0.025	1		CTAAA_TT	0.38	0.487
GTACC_AG	-0.158	1		GTACC_AG	0.38	0.613
CTTTG_CC	0.515	1		CTTTG_CC	0.38	0.736
CGTGT_CG	0.564	0.762		CGTGT_CG	0.38	0.664
CCATT_CT	0.277	1		CCATT_CT	0.379	0.536
GAGGT_GC	0.272	1		GAGGT_GC	0.379	0.438
CAATC_GG	0.601	1		CAATC_GG	0.379	0.86
AATAA_AG	-0.458	1		AATAA_AG	0.378	0.833
ATGTT_CG	0.273	1		ATGTT_CG	0.378	0.704
AACCA_TA	-0.148	1		AACCA_TA	0.377	0.715
CTGTT_AA	0.121	1		CTGTT_AA	0.377	0.635
GACTA_AC	0.278	1		GACTA_AC	0.376	0.858
TATTA_CC	0.051	1		TATTA_CC	0.376	0.723
CCGCG_CT	0.158	1		CCGCG_CT	0.375	0.535
CAGAA_GG	0.211	1		CAGAA_GG	0.375	0.879
CGTCG_GA	0.288	1		CGTCG_GA	0.373	0.479
ACGCC_TG	0.681	0.75		ACGCC_TG	0.373	0.752
TGTAA_GG	-0.061	1		TGTAA_GG	0.373	0.768
TACAT_CC	0.105	1		TACAT_CC	0.373	0.792
AAATA_AA	0.283	1		AAATA_AA	0.373	0.866
GGAAC_AA	-0.041	1		GGAAC_AA	0.373	0.689
ATACC_GG	0.385	0.989		ATACC_GG	0.373	0.559
GCGCG_GG	0.196	1		GCGCG_GG	0.373	0.746
TTTAC_TT	0.131	1		TTTAC_TT	0.372	0.535
CATAA_CC	0.328	1		CATAA_CC	0.372	0.851
CTCTT_CT	0.436	0.921		CTCTT_CT	0.372	0.608
TTATA_GT	0.262	1		TTATA_GT	0.372	0.636
GTATC_GC	0.091	1		GTATC_GC	0.372	0.677
TATTG_AT	0.237	1		TATTG_AT	0.371	0.601
CGGAT_GG	0.143	1		CGGAT_GG	0.37	0.8
AGGAC_CC	-0.569	1		AGGAC_CC	0.37	0.868
AAGAC_AG	0.466	1		AAGAC_AG	0.37	0.793
TCTAT_AC	0.162	1		TCTAT_AC	0.37	0.561
CTAAT_CA	-0.005	1		CTAAT_CA	0.369	0.749
GTATA_TG	0.235	1		GTATA_TG	0.369	0.787
GCCCA_TA	0.293	1		GCCCA_TA	0.369	0.555
TATGC_CA	0.319	0.932		TATGC_CA	0.368	0.383
AAGAA_GA	0.242	1		AAGAA_GA	0.368	0.724
CACGC_CG	0.218	1		CACGC_CG	0.368	0.568
CTATG_CC	0.289	1		CTATG_CC	0.368	0.479
GTAAG_TT	0.138	1		GTAAG_TT	0.367	0.555
GCATG_CA	-0.01	1		GCATG_CA	0.367	0.566
AGATT_GA	0.123	1		AGATT_GA	0.367	0.677
CGCGA_CA	-0.141	1		CGCGA_CA	0.367	0.695
GCAGA_TC	0.353	0.762		GCAGA_TC	0.366	0.337
TAGAG_TG	-0.034	1		TAGAG_TG	0.366	0.646
TGCGT_AC	0.315	0.989		TGCGT_AC	0.366	0.409
CCGTG_CA	0.372	1		CCGTG_CA	0.366	0.635
CTAAT_AT	0.293	1		CTAAT_AT	0.365	0.752
CGTGA_CA	0.027	1		CGTGA_CA	0.365	0.431
TTGAT_CA	0.248	1		TTGAT_CA	0.365	0.705
CGACT_GG	-0.103	1		CGACT_GG	0.364	0.639
AGATA_AC	0.607	1		AGATA_AC	0.364	0.833
CATAT_CA	0.312	1		CATAT_CA	0.364	0.816
CGAGT_GC	0.301	1		CGAGT_GC	0.363	0.535
CATTT_CC	0.124	1		CATTT_CC	0.363	0.808
TATTC_CG	0.246	1		TATTC_CG	0.363	0.718
CGTAG_AT	0.165	1		CGTAG_AT	0.363	0.806
TGTAT_AC	0.083	1		TGTAT_AC	0.363	0.753
AGGGC_GC	0.128	1		AGGGC_GC	0.363	0.266
CGACA_GG	0.351	1		CGACA_GG	0.363	0.621
CGTAC_GT	0.366	0.921		CGTAC_GT	0.363	0.455
TTAAC_TA	0.21	1		TTAAC_TA	0.362	0.752
GTATT_GT	0.109	1		GTATT_GT	0.362	0.348
GGTCG_AC	-0.006	1		GGTCG_AC	0.362	0.715
CCACA_AA	0.352	1		CCACA_AA	0.362	0.792
GGAGC_CC	0.448	1		GGAGC_CC	0.361	0.802
TAAGT_AC	0.037	1		TAAGT_AC	0.361	0.809
ACAGA_GT	0.33	1		ACAGA_GT	0.361	0.752
CATAC_CT	0.357	1		CATAC_CT	0.361	0.741
GTTCA_CC	0.256	1		GTTCA_CC	0.36	0.666
CTCGT_CA	-0.069	1		CTCGT_CA	0.36	0.483
TAATT_GA	0.242	1		TAATT_GA	0.36	0.779
CTACG_AG	0.356	1		CTACG_AG	0.359	0.829
CACCA_TA	0.34	1		CACCA_TA	0.358	0.789
TACAA_AA	0.347	1		TACAA_AA	0.358	0.701
GTTTT_GC	0.162	1		GTTTT_GC	0.358	0.698
TAGGT_AA	0.185	1		TAGGT_AA	0.358	0.8
TATCC_CA	-0.299	1		TATCC_CA	0.358	0.773
CCTAG_CG	0.047	1		CCTAG_CG	0.358	0.787
ACAGG_GG	-0.038	1		ACAGG_GG	0.358	0.638
TCATA_CA	0.131	1		TCATA_CA	0.358	0.712
AAAGG_TT	0.174	1		AAAGG_TT	0.358	0.821
ATAAG_CC	0.257	1		ATAAG_CC	0.357	0.736
TATAC_AT	0.248	1		TATAC_AT	0.357	0.786
CTAAG_CT	0.205	1		CTAAG_CT	0.357	0.186
TCTGT_CT	0.262	1		TCTGT_CT	0.356	0.379
CTATC_GG	0.3	1		CTATC_GG	0.356	0.834
TTTAG_CT	0.057	1		TTTAG_CT	0.356	0.647
CTAAA_GG	0.213	1		CTAAA_GG	0.355	0.878
ACGTT_CC	0.155	1		ACGTT_CC	0.355	0.314
GTATA_GT	0.355	0.995		GTATA_GT	0.354	0.546
TGTAA_AG	0.33	1		TGTAA_AG	0.354	0.822
ATAGT_CA	0.018	1		ATAGT_CA	0.354	0.608
GCCGT_AC	0.227	1		GCCGT_AC	0.354	0.586
AACAA_TG	0.162	1		AACAA_TG	0.354	0.861
TGTTT_CG	0.115	1		TGTTT_CG	0.353	0.698
CGGAC_AC	-0.035	1		CGGAC_AC	0.353	0.649
GTATA_CT	0.106	1		GTATA_CT	0.353	0.701
CCACT_GG	0.268	1		CCACT_GG	0.353	0.845
GGTGC_GC	0.124	1		GGTGC_GC	0.353	0.235
CTTGT_TC	0.177	1		CTTGT_TC	0.353	0.632
CTGGC_GC	0.32	0.828		CTGGC_GC	0.353	0.314
AGAGT_CC	0.333	1		AGAGT_CC	0.353	0.746
AAAAG_CC	-0.049	1		AAAAG_CC	0.352	0.822
GCAAC_TG	0.039	1		GCAAC_TG	0.352	0.752
CTAAC_CA	-0.105	1		CTAAC_CA	0.352	0.752
GTGTG_AT	0.119	1		GTGTG_AT	0.352	0.614
CATAG_AA	0.041	1		CATAG_AA	0.351	0.808
ATAGA_CC	0.397	0.921		ATAGA_CC	0.351	0.567
TTTAT_AA	0.1	1		TTTAT_AA	0.351	0.808
GTGAC_CT	0.18	1		GTGAC_CT	0.351	0.613
GGTAC_CG	0.004	1		GGTAC_CG	0.351	0.775
CAGAC_GT	0.056	1		CAGAC_GT	0.351	0.701
CAGGG_GC	0.027	1		CAGGG_GC	0.351	0.583
GACGA_GT	0.453	0.861		GACGA_GT	0.351	0.621
AAGAT_CC	0.207	1		AAGAT_CC	0.35	0.86
GTACG_AG	0.041	1		GTACG_AG	0.35	0.677
ATATA_CT	-0.017	1		ATATA_CT	0.35	0.709
CTGAA_CC	0.349	1		CTGAA_CC	0.35	0.619
CAGTT_AC	0.048	1		CAGTT_AC	0.35	0.639
CATGC_GC	0.199	1		CATGC_GC	0.35	0.388
TATAT_CA	-0.166	1		TATAT_CA	0.349	0.568
GTAGA_GA	0.208	1		GTAGA_GA	0.349	0.411
TACTT_AA	0.05	1		TACTT_AA	0.349	0.791
CTATA_GG	0.101	1		CTATA_GG	0.349	0.479
AGGAG_CC	0.486	1		AGGAG_CC	0.349	0.782
GGCGC_TG	0.249	1		GGCGC_TG	0.349	0.409
GTATT_TA	0.338	1		GTATT_TA	0.348	0.731
GAGTG_TT	0.214	0.75		GAGTG_TT	0.348	0.00615
GTAGA_AT	-0.067	1		GTAGA_AT	0.347	0.768
TCATA_CT	0.178	1		TCATA_CT	0.347	0.516
ATTAA_TG	0.251	1		ATTAA_TG	0.347	0.756
AGAAT_CG	0.395	1		AGAAT_CG	0.347	0.665
CTAAG_TG	-0.143	1		CTAAG_TG	0.347	0.765
CCTGA_CT	0.191	1		CCTGA_CT	0.347	0.703
GTTCC_GT	0.037	1		GTTCC_GT	0.347	0.19
GCTTC_GC	0.128	1		GCTTC_GC	0.346	0.373
CCAAG_CT	-0.145	1		CCAAG_CT	0.346	0.679
CTACT_GG	0.261	1		CTACT_GG	0.346	0.832
GCCAC_CA	0.122	1		GCCAC_CA	0.346	0.482
CATGT_AC	0.206	1		CATGT_AC	0.346	0.839
AAGAC_GT	0.293	1		AAGAC_GT	0.346	0.705
TGCAA_CC	-0.075	1		TGCAA_CC	0.345	0.715
GTAAG_AA	0.099	1		GTAAG_AA	0.345	0.751
TCAAA_GA	-0.236	1		TCAAA_GA	0.345	0.838
GCCCC_CC	0.489	0.352		GCCCC_CC	0.345	0.475
CCGAG_AT	-0.19	1		CCGAG_AT	0.345	0.703
CAAGT_GC	0.272	1		CAAGT_GC	0.345	0.782
ATAAC_CA	0.21	1		ATAAC_CA	0.345	0.63
TAGAG_AC	0.13	1		TAGAG_AC	0.345	0.789
CGATG_TA	0.376	1		CGATG_TA	0.345	0.757
TAGTT_AG	-0.353	1		TAGTT_AG	0.345	0.878
TTAGA_CT	0.301	1		TTAGA_CT	0.345	0.813
TTAAT_AT	0.394	0.989		TTAAT_AT	0.344	0.624
GGTTA_AT	0.047	1		GGTTA_AT	0.344	0.635
GGACG_AT	-0.052	1		GGACG_AT	0.344	0.829
CAACG_GG	0.047	1		CAACG_GG	0.344	0.834
GTTCA_CG	0.236	1		GTTCA_CG	0.344	0.541
TAGTG_CT	0.291	1		TAGTG_CT	0.344	0.789
ATAAC_GT	0.109	1		ATAAC_GT	0.344	0.694
ATATA_AA	0.603	0.766		ATATA_AA	0.343	0.747
CTATC_AA	0.025	1		CTATC_AA	0.343	0.7
CGAGA_GG	-0.046	1		CGAGA_GG	0.343	0.713
TACTT_TC	0.172	1		TACTT_TC	0.343	0.605
TCAAT_GG	0.338	1		TCAAT_GG	0.343	0.761
GAGGT_CC	0.054	1		GAGGT_CC	0.342	0.717
TTAAG_CA	0.046	1		TTAAG_CA	0.342	0.766
TATCT_GG	-0.005	1		TATCT_GG	0.341	0.659
CCTTA_AA	-0.066	1		CCTTA_AA	0.341	0.8
AGACC_CC	0.107	1		AGACC_CC	0.341	0.837
GTATA_TA	0.194	1		GTATA_TA	0.341	0.266
CCGCC_AT	0.297	1		CCGCC_AT	0.341	0.56
AGTTT_GC	0.112	1		AGTTT_GC	0.341	0.494
GCGCC_AC	-0.029	1		GCGCC_AC	0.341	0.409
TAAGT_TC	-0.067	1		TAAGT_TC	0.341	0.555
TAAAT_AT	0.012	1		TAAAT_AT	0.341	0.729
GACAA_AG	0.115	1		GACAA_AG	0.341	0.849
TGGGT_AG	0.488	0.75		TGGGT_AG	0.341	0.635
GTGTG_CT	0.069	1		GTGTG_CT	0.34	0.613
AGATA_CA	0.219	1		AGATA_CA	0.34	0.731
CGGTC_GA	0.206	1		CGGTC_GA	0.34	0.535
CTTAG_CC	0.207	1		CTTAG_CC	0.34	0.618
GGTCT_AA	0.172	1		GGTCT_AA	0.34	0.308
TTTTG_AG	0.204	1		TTTTG_AG	0.339	0.808
ATTTG_CT	0.288	0.537		ATTTG_CT	0.339	0.0865
GTATC_GA	0.323	0.777		GTATC_GA	0.339	0.348
TAGGA_CA	0.146	1		TAGGA_CA	0.339	0.704
GACAC_AC	0.753	0.989		GACAC_AC	0.339	0.86
GCCCA_AC	0.111	1		GCCCA_AC	0.339	0.613
ACCCG_CG	-0.077	1		ACCCG_CG	0.339	0.765
GTACT_TG	0.286	1		GTACT_TG	0.339	0.514
CAGAC_GG	-0.083	1		CAGAC_GG	0.338	0.862
GTAGA_TC	0.267	1		GTAGA_TC	0.337	0.613
GCGAT_CG	0.424	1		GCGAT_CG	0.337	0.705
GCGAA_CT	-0.458	1		GCGAA_CT	0.337	0.773
GACTG_CG	0.056	1		GACTG_CG	0.337	0.566
CGTGC_GC	0.281	0.921		CGTGC_GC	0.337	0.307
GGTCT_CC	0.196	1		GGTCT_CC	0.336	0.694
TCCTC_CC	0.068	1		TCCTC_CC	0.336	0.412
GAGCC_CG	0.4	1		GAGCC_CG	0.336	0.84
GTGAC_GT	0.41	0.32		GTGAC_GT	0.336	0.329
GAGTG_CG	0.47	1		GAGTG_CG	0.335	0.854
TTAGG_CC	0.458	0.442		TTAGG_CC	0.335	0.494
CGCAA_TC	0.153	1		CGCAA_TC	0.335	0.635
AGTCT_AC	0.14	1		AGTCT_AC	0.335	0.68
CGAGG_TC	0.101	1		CGAGG_TC	0.335	0.675
CAGAC_AG	0.172	1		CAGAC_AG	0.335	0.756
GATCC_GG	0.153	1		GATCC_GG	0.335	0.673
GAGTC_TG	0.215	0.627		GAGTC_TG	0.335	0.0055
GTAAG_AT	0.18	1		GTAAG_AT	0.335	0.61
TGTAC_CC	0.15	1		TGTAC_CC	0.334	0.813
TTACC_GG	0.332	1		TTACC_GG	0.334	0.768
TATGC_CT	0.23	1		TATGC_CT	0.334	0.553
CGATG_GG	0.122	1		CGATG_GG	0.334	0.858
ATTGT_CT	0.313	0.834		ATTGT_CT	0.334	0.364
AATGA_TA	0.234	1		AATGA_TA	0.334	0.861
TATTC_TG	0.229	1		TATTC_TG	0.334	0.751
ATTAA_CC	0.134	1		ATTAA_CC	0.334	0.409
AGTAA_CA	0.533	1		AGTAA_CA	0.334	0.833
ATAAG_AA	0.276	1		ATAAG_AA	0.334	0.816
CCAAG_GC	0.46	1		CCAAG_GC	0.334	0.744
CGGGA_CA	0.263	0.921		CGGGA_CA	0.333	0.233
CGCTT_GG	0.248	1		CGCTT_GG	0.333	0.308
AACCT_CG	0.068	1		AACCT_CG	0.333	0.823
CTGCC_AG	0.312	1		CTGCC_AG	0.333	0.696
CTGTT_AT	0.063	1		CTGTT_AT	0.332	0.614
GCAAA_AT	0.031	1		GCAAA_AT	0.332	0.69
GAGAG_AC	-0.167	1		GAGAG_AC	0.332	0.888
CAGGA_AC	-0.184	1		CAGGA_AC	0.332	0.854
GCACA_AG	0	1		GCACA_AG	0.332	0.812
AGGTC_TT	0.091	1		AGGTC_TT	0.331	0.649
AAGAT_AT	0.146	1		AAGAT_AT	0.33	0.861
TAGGA_CC	0.392	1		TAGGA_CC	0.33	0.742
GTATC_AC	0.266	1		GTATC_AC	0.33	0.847
CAGTG_AG	-0.117	1		CAGTG_AG	0.33	0.632
AGTTA_AA	0.179	1		AGTTA_AA	0.33	0.757
AAGGT_CG	0.343	1		AAGGT_CG	0.33	0.747
CCTTG_CG	0.1	1		CCTTG_CG	0.329	0.7
AATAA_TG	0.928	1		AATAA_TG	0.329	0.906
TCATA_TA	0.044	1		TCATA_TA	0.329	0.76
ATTAG_CC	0.216	0.926		ATTAG_CC	0.329	0.0827
GGAAC_CA	0.382	1		GGAAC_CA	0.329	0.756
ACAAA_CC	0.389	1		ACAAA_CC	0.329	0.784
CCTGT_CT	0.017	1		CCTGT_CT	0.329	0.426
TATCT_CA	0.281	1		TATCT_CA	0.329	0.771
CAAAG_CT	0.469	0.989		CAAAG_CT	0.329	0.727
TTTAA_CT	0.249	1		TTTAA_CT	0.328	0.808
GATAA_CA	0.134	1		GATAA_CA	0.328	0.847
AGTAT_AG	0.113	1		AGTAT_AG	0.328	0.736
TGCCC_AA	0.261	0.777		TGCCC_AA	0.328	0.151
CGCAG_GC	-0.047	1		CGCAG_GC	0.328	0.793
GATAA_TG	0.374	1		GATAA_TG	0.327	0.779
CAATC_CT	-0.085	1		CAATC_CT	0.327	0.8
GGCTA_GC	0.058	1		GGCTA_GC	0.327	0.225
AACGC_TG	0.294	1		AACGC_TG	0.327	0.752
CTCAT_CT	0.154	1		CTCAT_CT	0.327	0.536
ATAAT_CG	0.404	1		ATAAT_CG	0.327	0.847
GAGCT_CG	0.162	1		GAGCT_CG	0.327	0.837
GTGTA_TC	0.18	1		GTGTA_TC	0.327	0.691
GAGAC_GT	0.123	1		GAGAC_GT	0.327	0.693
CGAAC_AA	0.051	1		CGAAC_AA	0.327	0.847
AGTTC_AA	0.24	1		AGTTC_AA	0.327	0.7
CGCAT_CC	0.15	1		CGCAT_CC	0.327	0.507
CCCTC_AG	0.16	1		CCCTC_AG	0.327	0.806
CCTTA_GG	-0.099	1		CCTTA_GG	0.327	0.863
TATAA_CA	0.041	1		TATAA_CA	0.326	0.812
CCAAT_TC	0.156	1		CCAAT_TC	0.326	0.822
CGTTA_TA	0.186	1		CGTTA_TA	0.326	0.705
GACAA_CT	-0.092	1		GACAA_CT	0.326	0.861
AAGAC_CT	0.588	0.932		AAGAC_CT	0.326	0.806
TGGAA_AG	0.275	1		TGGAA_AG	0.325	0.847
GAACG_CG	0.464	1		GAACG_CG	0.325	0.86
CCGCC_CT	0.111	1		CCGCC_CT	0.325	0.606
CAATT_GT	-0.063	1		CAATT_GT	0.325	0.793
GTACC_GC	-0.144	1		GTACC_GC	0.324	0.523
GCAAG_AA	0.353	1		GCAAG_AA	0.324	0.833
TAGTT_AC	0.32	1		TAGTT_AC	0.324	0.802
CAACG_CT	0.216	1		CAACG_CT	0.324	0.494
CCACA_TG	0.127	1		CCACA_TG	0.324	0.802
TGAGG_CC	0.048	1		TGAGG_CC	0.323	0.679
CGTAT_CA	-0.325	1		CGTAT_CA	0.323	0.826
TCCAA_GG	0.034	1		TCCAA_GG	0.323	0.721
CGCTA_GG	0.396	1		CGCTA_GG	0.322	0.735
TAGTC_CC	0.344	1		TAGTC_CC	0.322	0.802
ATGGT_CG	0.216	1		ATGGT_CG	0.322	0.554
GCGCC_GG	0.261	0.673		GCGCC_GG	0.322	0.103
CCATG_TC	-0.001	1		CCATG_TC	0.322	0.636
CTATC_TC	0.18	1		CTATC_TC	0.321	0.536
TGAGA_CC	-0.193	1		TGAGA_CC	0.321	0.808
TGCGA_CG	-0.002	1		TGCGA_CG	0.321	0.689
TGCTA_GC	0.315	1		TGCTA_GC	0.321	0.618
AGCAT_AG	-0.014	1		AGCAT_AG	0.321	0.674
TAATT_CC	0.2	1		TAATT_CC	0.321	0.375
CAGAG_GC	0.351	1		CAGAG_GC	0.321	0.635
ATGCC_AG	0.064	1		ATGCC_AG	0.32	0.72
GAGTG_TG	0.203	1		GAGTG_TG	0.32	0.802
AACAG_GT	0.4	1		AACAG_GT	0.32	0.713
TCGTT_AG	0.067	1		TCGTT_AG	0.32	0.808
CGCGA_AC	0.281	1		CGCGA_AC	0.32	0.835
AATGT_TA	0.233	1		AATGT_TA	0.319	0.847
AATCT_GG	-0.058	1		AATCT_GG	0.319	0.747
CTAGG_AC	0.015	1		CTAGG_AC	0.319	0.762
AAACT_CA	0.343	1		AAACT_CA	0.319	0.861
GTAGA_GG	0.109	1		GTAGA_GG	0.319	0.0903
GAAAT_TG	0.455	1		GAAAT_TG	0.319	0.813
CAATA_TC	0.296	1		CAATA_TC	0.319	0.804
CGACA_CG	-0.221	1		CGACA_CG	0.318	0.792
GTAGA_CG	0.631	0.834		GTAGA_CG	0.318	0.806
CATAC_GG	-0.397	1		CATAC_GG	0.318	0.888
CTTGA_CG	0.735	0.498		CTTGA_CG	0.318	0.797
GGTCG_AA	0.548	1		GGTCG_AA	0.318	0.816
GAGTT_GA	0.139	1		GAGTT_GA	0.318	0.638
CGTAA_GA	-0.026	1		CGTAA_GA	0.318	0.689
CAACT_CC	0.092	1		CAACT_CC	0.317	0.876
TGGTA_CT	0.099	1		TGGTA_CT	0.317	0.512
GTACT_CC	-0.017	1		GTACT_CC	0.317	0.821
CCGTA_AA	-0.192	1		CCGTA_AA	0.317	0.752
TAGTT_TC	0.24	1		TAGTT_TC	0.317	0.674
CGAAC_TT	0.357	0.832		CGAAC_TT	0.317	0.514
CATAT_TT	-0.008	1		CATAT_TT	0.317	0.591
AGATA_AA	0.308	1		AGATA_AA	0.317	0.765
GACTT_AG	0.017	1		GACTT_AG	0.316	0.802
GTAAC_AA	0.468	1		GTAAC_AA	0.316	0.804
CGCCG_AG	0.383	1		CGCCG_AG	0.316	0.679
GATTT_TA	0.322	1		GATTT_TA	0.316	0.693
GAATA_AA	0.075	1		GAATA_AA	0.316	0.806
TAGGG_AG	0.076	1		TAGGG_AG	0.316	0.854
CTTTT_CC	0.552	0.989		CTTTT_CC	0.316	0.808
TATTC_AT	0.119	1		TATTC_AT	0.315	0.446
GTAAA_CT	0.1	1		GTAAA_CT	0.315	0.115
GTGTC_CC	0.18	1		GTGTC_CC	0.315	0.722
AGTAT_TG	0.175	1		AGTAT_TG	0.315	0.698
AAGCA_TG	0.788	0.942		AAGCA_TG	0.315	0.873
AGATC_CC	0.622	0.926		AGATC_CC	0.315	0.822
AAGAT_CA	0.208	1		AAGAT_CA	0.315	0.816
GATTT_GC	0.235	1		GATTT_GC	0.315	0.535
GTGAG_TT	0.22	1		GTGAG_TT	0.315	0.496
GAAGT_CG	-0.175	1		GAAGT_CG	0.315	0.858
TACGA_CG	0.427	1		TACGA_CG	0.314	0.812
CCGCG_CG	0.372	1		CCGCG_CG	0.314	0.704
CCTGT_AT	-0.025	1		CCTGT_AT	0.314	0.749
CTTTG_AT	0.508	0.921		CTTTG_AT	0.314	0.752
TATTT_GG	0.149	1		TATTT_GG	0.314	0.837
GCGGT_CC	0.132	1		GCGGT_CC	0.314	0.536
GTTAA_GC	0.071	1		GTTAA_GC	0.314	0.802
AGCGC_CC	0.306	0.995		AGCGC_CC	0.314	0.535
AATAG_CT	0.298	1		AATAG_CT	0.314	0.635
CAGAC_AA	0.177	1		CAGAC_AA	0.314	0.789
TTAAA_GA	0.254	1		TTAAA_GA	0.313	0.808
GAGCG_CG	0.027	1		GAGCG_CG	0.313	0.861
TTATT_CC	0.176	1		TTATT_CC	0.313	0.77
CTGGT_AC	0.258	1		CTGGT_AC	0.313	0.614
AGGCA_GC	0.115	1		AGGCA_GC	0.313	0.752
TTTCT_TA	0.177	1		TTTCT_TA	0.313	0.679
GAGAG_TA	-0.158	1		GAGAG_TA	0.313	0.793
ATGAT_CC	0.042	1		ATGAT_CC	0.312	0.86
TAGTA_GC	0.387	1		TAGTA_GC	0.312	0.698
TAATG_AA	0.292	1		TAATG_AA	0.312	0.84
AACTA_CA	0.279	1		AACTA_CA	0.312	0.773
TCTTA_GG	0.44	0.921		TCTTA_GG	0.312	0.694
GTACT_AT	0.096	1		GTACT_AT	0.311	0.608
GACAG_CG	0.142	1		GACAG_CG	0.311	0.858
TCAGT_CT	0.159	1		TCAGT_CT	0.31	0.0151
GAGGC_AG	0.132	1		GAGGC_AG	0.31	0.457
CCATG_CA	0.601	0.911		CCATG_CA	0.31	0.808
TTGAT_AG	0.182	1		TTGAT_AG	0.31	0.844
AAGAA_TC	0.029	1		AAGAA_TC	0.31	0.834
CAGGC_AG	0.314	1		CAGGC_AG	0.31	0.876
ATATT_CG	0.625	0.697		ATATT_CG	0.31	0.789
GTTTT_AA	0.28	1		GTTTT_AA	0.31	0.718
GTGCG_AG	-0.063	1		GTGCG_AG	0.309	0.635
CGACT_CA	0.107	1		CGACT_CA	0.309	0.819
AAACG_AG	-0.005	1		AAACG_AG	0.309	0.858
AGTAT_GC	-0.031	1		AGTAT_GC	0.309	0.735
TAAAC_CG	0.331	1		TAAAC_CG	0.309	0.808
CAATG_TA	-0.07	1		CAATG_TA	0.309	0.848
GTATC_CA	0.093	1		GTATC_CA	0.309	0.677
AGAGG_CG	0.285	0.995		AGAGG_CG	0.309	0.479
GTGGA_AG	0.363	1		GTGGA_AG	0.308	0.677
CCGTT_CT	0	1		CCGTT_CT	0.308	0.736
CATAG_AT	-0.098	1		CATAG_AT	0.308	0.574
ATAGA_TC	0.164	1		ATAGA_TC	0.308	0.733
TATAA_AC	0.956	0.537		TATAA_AC	0.308	0.863
GAATA_CT	0.29	1		GAATA_CT	0.308	0.829
ATAAC_AG	0.12	1		ATAAC_AG	0.307	0.792
TCCCC_CT	0.269	1		TCCCC_CT	0.307	0.659
AAACA_GA	-0.047	1		AAACA_GA	0.307	0.792
ACTAC_CG	-0.031	1		ACTAC_CG	0.307	0.859
AGCGT_CT	-0.08	1		AGCGT_CT	0.307	0.144
CGGAA_GG	0.031	1		CGGAA_GG	0.307	0.886
ATACC_AG	0.042	1		ATACC_AG	0.306	0.712
GACGT_AC	0.113	1		GACGT_AC	0.306	0.829
GACCG_CC	0.049	1		GACCG_CC	0.306	0.705
CGTGA_AA	0.064	1		CGTGA_AA	0.306	0.694
TGCAT_CT	-0.003	1		TGCAT_CT	0.306	0.541
AGATA_AT	0.131	1		AGATA_AT	0.306	0.862
CAAGA_TT	-0.01	1		CAAGA_TT	0.306	0.829
CCGAA_GA	0.318	1		CCGAA_GA	0.306	0.713
GTTTT_GG	0.159	1		GTTTT_GG	0.305	0.608
CCGTG_CG	0.386	1		CCGTG_CG	0.305	0.765
TAACC_TG	0.291	1		TAACC_TG	0.305	0.852
GTATT_TG	0.166	1		GTATT_TG	0.305	0.739
AATTG_GG	0.131	1		AATTG_GG	0.305	0.802
CGATA_GT	0.353	0.91		CGATA_GT	0.305	0.562
TTAAC_GT	0.39	1		TTAAC_GT	0.304	0.736
ACCCT_CG	-0.257	1		ACCCT_CG	0.304	0.861
CTTAG_CA	-0.172	1		CTTAG_CA	0.303	0.761
CACGT_AA	0.504	1		CACGT_AA	0.303	0.816
TTATA_AT	0.119	1		TTATA_AT	0.303	0.602
TATTT_TC	0.335	1		TATTT_TC	0.303	0.782
ACACC_GG	0.196	1		ACACC_GG	0.303	0.681
TGTGT_AC	0.46	1		TGTGT_AC	0.303	0.806
GGAAC_CT	0.038	1		GGAAC_CT	0.302	0.635
TCAGG_AC	0.149	1		TCAGG_AC	0.302	0.0743
GAGAG_CC	0.404	1		GAGAG_CC	0.302	0.878
CTGTC_CG	0.137	1		CTGTC_CG	0.302	0.568
GTATT_GC	-0.026	1		GTATT_GC	0.301	0.742
CCCGC_CA	0.208	0.961		CCCGC_CA	0.301	0.15
GACGC_CT	-0.108	1		GACGC_CT	0.3	0.857
GGCGC_AT	0.061	1		GGCGC_AT	0.3	0.403
CAATC_AC	0.436	1		CAATC_AC	0.3	0.854
TCGTA_TG	0.095	1		TCGTA_TG	0.3	0.806
CGTTT_AA	0.102	1		CGTTT_AA	0.3	0.7
CGCGC_CC	0.32	1		CGCGC_CC	0.3	0.809
GTACT_GA	0.033	1		GTACT_GA	0.3	0.701
GTAAA_AA	0.111	1		GTAAA_AA	0.3	0.813
AACGC_CT	0.026	1		AACGC_CT	0.3	0.635
CATTG_CA	0.413	0.932		CATTG_CA	0.3	0.699
AACAA_GC	0.164	1		AACAA_GC	0.299	0.771
AAGTG_CA	0.195	1		AAGTG_CA	0.299	0.651
ACCTA_CG	0.04	1		ACCTA_CG	0.299	0.804
CCATC_TA	0.252	1		CCATC_TA	0.299	0.694
GTATC_CT	-0.072	1		GTATC_CT	0.299	0.726
TATTG_AC	0.488	0.989		TATTG_AC	0.299	0.792
TAAGG_CA	0.069	1		TAAGG_CA	0.299	0.69
ACAAA_AG	-0.025	1		ACAAA_AG	0.298	0.882
GCTTA_GT	0.186	0.789		GCTTA_GT	0.298	0.0128
AAGCG_AC	0.203	1		AAGCG_AC	0.298	0.676
GAGAG_CT	0.361	1		GAGAG_CT	0.298	0.862
CTGCG_TC	0.265	0.75		CTGCG_TC	0.298	0.236
CACAT_AC	0.241	1		CACAT_AC	0.298	0.887
CAGTT_TT	-0.258	1		CAGTT_TT	0.298	0.438
GAAAC_CC	0.043	1		GAAAC_CC	0.298	0.847
TCAAC_AT	0.148	1		TCAAC_AT	0.297	0.726
GATAA_AT	-0.029	1		GATAA_AT	0.297	0.874
CTACT_CT	0.35	1		CTACT_CT	0.297	0.86
TATGT_GT	0.121	1		TATGT_GT	0.297	0.635
AGAGG_TG	0.186	1		AGAGG_TG	0.297	0.787
GAACA_CA	-0.002	1		GAACA_CA	0.297	0.859
AGGTC_AC	0.006	1		AGGTC_AC	0.297	0.793
GAATA_CC	-0.216	1		GAATA_CC	0.297	0.893
ACGAT_CG	-0.255	1		ACGAT_CG	0.297	0.854
GGCAA_CC	0.225	1		GGCAA_CC	0.297	0.745
CCGGA_CT	0.175	1		CCGGA_CT	0.297	0.724
GCGCA_AA	0.514	1		GCGCA_AA	0.297	0.88
CCAGT_TG	-0.005	1		CCAGT_TG	0.297	0.701
CACCC_GT	0.14	1		CACCC_GT	0.296	0.722
TTGCT_TT	0.166	1		TTGCT_TT	0.296	0.365
AGATA_CC	-0.18	1		AGATA_CC	0.296	0.833
GTATT_GA	0.034	1		GTATT_GA	0.296	0.383
CAGAG_TG	0.088	1		CAGAG_TG	0.295	0.699
TACGT_AC	0.116	1		TACGT_AC	0.295	0.812
ACGTA_AC	0.153	1		ACGTA_AC	0.295	0.742
CGTGG_AA	0.362	0.615		CGTGG_AA	0.295	0.483
GCGCT_AT	0.293	1		GCGCT_AT	0.295	0.752
TGACG_CG	-0.222	1		TGACG_CG	0.294	0.802
CAGTT_CA	0.213	1		CAGTT_CA	0.294	0.535
AGAAC_AT	0.47	1		AGAAC_AT	0.294	0.884
TATAT_AC	0.508	1		TATAT_AC	0.293	0.819
TAGTA_TC	-0.131	1		TAGTA_TC	0.293	0.752
CTAGA_AG	-0.05	1		CTAGA_AG	0.293	0.878
AGCAA_GC	0.183	1		AGCAA_GC	0.293	0.796
AAGCG_AT	0.223	1		AAGCG_AT	0.293	0.41
GTATA_TT	0.149	1		GTATA_TT	0.293	0.698
TCGAA_TT	0.074	1		TCGAA_TT	0.293	0.789
GGTGT_TC	0.054	1		GGTGT_TC	0.293	0.431
CAACG_AA	-0.056	1		CAACG_AA	0.293	0.858
GCAGT_CT	0.207	1		GCAGT_CT	0.293	0.34
CGGTT_GA	0.202	1		CGGTT_GA	0.292	0.396
CCAAA_CG	0.044	1		CCAAA_CG	0.292	0.88
CTAAG_TA	0.239	1		CTAAG_TA	0.292	0.828
GGTGC_AC	0.052	1		GGTGC_AC	0.292	0.756
TAGCA_CC	0.302	1		TAGCA_CC	0.291	0.851
TACTG_AT	0.49	0.615		TACTG_AT	0.291	0.694
CGAAT_GA	0.214	1		CGAAT_GA	0.291	0.813
GCGGG_AC	0.174	1		GCGGG_AC	0.291	0.534
CCGAG_AC	0.085	1		CCGAG_AC	0.291	0.752
TGTTA_CT	0.039	1		TGTTA_CT	0.291	0.834
ACGTT_AA	0.097	1		ACGTT_AA	0.291	0.754
AGCCG_CT	0.102	1		AGCCG_CT	0.291	0.379
CCTGT_CG	0.335	1		CCTGT_CG	0.291	0.724
TGTCC_GG	0.017	1		TGTCC_GG	0.291	0.229
CGAGG_CC	-0.005	1		CGAGG_CC	0.29	0.752
AAGTA_CA	-0.182	1		AAGTA_CA	0.29	0.86
CAAGA_GT	0.396	1		CAAGA_GT	0.29	0.81
AAAGT_AT	-0.066	1		AAAGT_AT	0.29	0.861
CCTTT_CG	0.03	1		CCTTT_CG	0.29	0.8
GAGGT_CT	0.122	1		GAGGT_CT	0.29	0.745
CCTAC_CA	0.122	1		CCTAC_CA	0.29	0.639
CCGCT_CA	0.19	1		CCGCT_CA	0.29	0.446
TTGCC_GG	0.091	1		TTGCC_GG	0.29	0.614
GTGCA_CC	0.202	1		GTGCA_CC	0.289	0.621
GTGTG_GT	0.114	1		GTGTG_GT	0.289	0.297
CATGC_AT	0.312	1		CATGC_AT	0.289	0.69
TATGC_AG	-0.08	1		TATGC_AG	0.289	0.858
CGGTC_CG	0.296	1		CGGTC_CG	0.289	0.658
CGCTT_TG	0.167	1		CGCTT_TG	0.289	0.608
ACACA_TG	0.173	1		ACACA_TG	0.289	0.789
CAACA_CG	0.048	1		CAACA_CG	0.289	0.861
ACACC_AG	-0.004	1		ACACC_AG	0.289	0.861
CTAGA_TG	0.09	1		CTAGA_TG	0.288	0.829
TTCAA_CA	0.285	1		TTCAA_CA	0.288	0.673
CAAAG_TA	0.19	1		CAAAG_TA	0.288	0.861
CGATC_GA	0.137	1		CGATC_GA	0.288	0.635
GGGGA_CC	0.152	1		GGGGA_CC	0.288	0.745
GCACT_GG	0.386	0.995		GCACT_GG	0.288	0.711
GCGGA_AA	0.201	1		GCGGA_AA	0.288	0.736
GATGC_CT	-0.037	1		GATGC_CT	0.288	0.588
TCCAA_CT	0.113	1		TCCAA_CT	0.288	0.496
CCCGG_AA	0.174	1		CCCGG_AA	0.287	0.608
GACGA_CT	0.069	1		GACGA_CT	0.287	0.808
CCGTG_GG	0.161	1		CCGTG_GG	0.287	0.816
AGCGC_AT	-0.024	1		AGCGC_AT	0.287	0.699
CAAAG_TC	0.374	1		CAAAG_TC	0.287	0.855
AACCG_GG	0.617	0.537		AACCG_GG	0.287	0.782
GTTCC_GA	0.156	1		GTTCC_GA	0.287	0.649
TCCCA_AC	0.22	1		TCCCA_AC	0.287	0.779
TGACA_GG	0.009	1		TGACA_GG	0.286	0.812
TCATA_TG	0.155	1		TCATA_TG	0.286	0.82
AAGGT_TT	0.005	1		AAGGT_TT	0.286	0.782
GCCCC_TT	0.259	1		GCCCC_TT	0.286	0.519
AGAGG_CT	0.279	1		AGAGG_CT	0.286	0.826
GAGAA_CC	0.657	1		GAGAA_CC	0.286	0.917
CAGTG_AA	0.22	1		CAGTG_AA	0.286	0.512
ACCCT_AT	0.221	1		ACCCT_AT	0.286	0.715
ATTAA_AG	0.14	1		ATTAA_AG	0.285	0.545
GTTAG_CG	0.218	1		GTTAG_CG	0.285	0.693
TTCAA_CG	0.251	1		TTCAA_CG	0.285	0.606
GGGGA_TG	0.149	1		GGGGA_TG	0.285	0.545
TATGT_AA	0.039	1		TATGT_AA	0.285	0.812
GGCAG_CT	0.077	1		GGCAG_CT	0.285	0.403
TCTGA_CG	-0.206	1		TCTGA_CG	0.285	0.802
CTCAA_AT	0.062	1		CTCAA_AT	0.284	0.705
CGTAG_CT	0.049	1		CGTAG_CT	0.284	0.806
CTAGG_AG	0.35	1		CTAGG_AG	0.284	0.862
TCCCA_AA	0.25	1		TCCCA_AA	0.284	0.771
ACGTA_CT	0.301	1		ACGTA_CT	0.284	0.779
CTCGA_AC	0.056	1		CTCGA_AC	0.284	0.714
TAGAT_TT	-0.069	1		TAGAT_TT	0.283	0.786
GTAGT_TC	0.175	1		GTAGT_TC	0.283	0.731
GTAAC_AC	0.353	1		GTAAC_AC	0.283	0.747
GACAT_CG	0.256	1		GACAT_CG	0.283	0.894
TGCCG_GG	0.01	1		TGCCG_GG	0.283	0.787
GTGAT_TG	0.261	1		GTGAT_TG	0.283	0.677
CTAAT_CC	0.338	1		CTAAT_CC	0.283	0.802
TCAGT_CC	0.174	0.989		TCAGT_CC	0.282	0.0773
CAGTT_GT	0.081	1		CAGTT_GT	0.282	0.509
TACTG_CG	0.313	1		TACTG_CG	0.282	0.699
AGCGC_CT	0.222	1		AGCGC_CT	0.282	0.431
GATGA_CT	0.16	1		GATGA_CT	0.281	0.316
TCACT_CT	0.244	0.961		TCACT_CT	0.281	0.39
TGATG_TC	-0.017	1		TGATG_TC	0.281	0.701
CCGAG_CC	0.216	1		CCGAG_CC	0.281	0.764
ATGCA_CT	0.15	1		ATGCA_CT	0.281	0.16
CAGCC_CG	0.065	1		CAGCC_CG	0.281	0.383
TATCG_CT	0.22	1		TATCG_CT	0.281	0.408
TATGC_AA	0.107	1		TATGC_AA	0.281	0.752
AGTCG_TG	0.306	1		AGTCG_TG	0.281	0.862
TAACT_CG	0.069	1		TAACT_CG	0.28	0.813
CAGAC_TA	0.059	1		CAGAC_TA	0.28	0.595
GATGG_CC	0.166	1		GATGG_CC	0.28	0.694
CGCAC_AG	0.371	1		CGCAC_AG	0.28	0.816
GTGGG_CT	0.14	1		GTGGG_CT	0.28	0.0848
TTGTG_CA	0.214	1		TTGTG_CA	0.28	0.77
CCATT_GG	-0.149	1		CCATT_GG	0.28	0.876
CGCTA_GA	0.126	1		CGCTA_GA	0.28	0.69
CGGTA_CC	0.032	1		CGGTA_CC	0.28	0.677
CCCAC_CA	-0.035	1		CCCAC_CA	0.279	0.851
GAATC_GA	0.266	1		GAATC_GA	0.279	0.749
GAAAC_GA	0.514	0.936		GAAAC_GA	0.279	0.809
AGTGT_GA	0.119	1		AGTGT_GA	0.279	0.76
GACGT_CT	0.176	1		GACGT_CT	0.279	0.731
AGCGC_TC	0.317	0.911		AGCGC_TC	0.278	0.552
ACCCA_CT	0.261	1		ACCCA_CT	0.278	0.816
CAGTA_AA	0.482	1		CAGTA_AA	0.278	0.862
AATGA_AC	0.541	1		AATGA_AC	0.278	0.899
GGGCC_GG	0.263	0.537		GGGCC_GG	0.278	0.193
ACGCG_TA	0.03	1		ACGCG_TA	0.278	0.771
CGTCT_TT	0.172	1		CGTCT_TT	0.278	0.627
GAGCA_TG	0.419	1		GAGCA_TG	0.278	0.827
CGGAT_CG	0.058	1		CGGAT_CG	0.277	0.628
GCATT_AA	0.394	1		GCATT_AA	0.277	0.803
CAGGA_GG	0.286	1		CAGGA_GG	0.277	0.92
TAAGT_GT	0.082	1		TAAGT_GT	0.277	0.539
TCTAG_AG	0.11	1		TCTAG_AG	0.277	0.878
TAACA_AA	-0.173	1		TAACA_AA	0.277	0.893
TACGT_AA	0.061	1		TACGT_AA	0.277	0.768
CGATT_AT	0.411	1		CGATT_AT	0.277	0.829
CTTCA_AG	-0.054	1		CTTCA_AG	0.277	0.808
GCATG_AT	0.097	1		GCATG_AT	0.276	0.705
CCTCA_CT	0.085	1		CCTCA_CT	0.276	0.443
CCAGT_CA	0.121	1		CCAGT_CA	0.276	0.675
CCCCA_TC	-0.359	1		CCCCA_TC	0.276	0.841
TAGCT_CT	0.163	1		TAGCT_CT	0.276	0.433
AAGCG_CA	0.262	1		AAGCG_CA	0.276	0.624
AATCT_CA	0.192	1		AATCT_CA	0.276	0.863
GTAGA_AA	-0.096	1		GTAGA_AA	0.276	0.873
AAAAT_TT	0.338	1		AAAAT_TT	0.276	0.866
CAGGT_GA	-0.28	1		CAGGT_GA	0.275	0.82
ACTGA_CG	0.182	1		ACTGA_CG	0.275	0.819
AATGC_TA	-0.04	1		AATGC_TA	0.275	0.658
TCAAG_CT	0.175	1		TCAAG_CT	0.275	0.694
CAAGT_GG	0.656	1		CAAGT_GG	0.275	0.903
TATTG_TG	-0.057	1		TATTG_TG	0.275	0.752
TGATT_GT	0.149	1		TGATT_GT	0.275	0.519
CTAGC_GC	0.258	1		CTAGC_GC	0.275	0.586
TTTGC_CC	0.105	1		TTTGC_CC	0.275	0.802
CGTTC_CC	-0.034	1		CGTTC_CC	0.275	0.731
CAGGC_AC	0.165	1		CAGGC_AC	0.274	0.715
CCTGA_GC	0.033	1		CCTGA_GC	0.274	0.616
TGTTG_GG	0.162	1		TGTTG_GG	0.274	0.541
CATTC_CA	-0.004	1		CATTC_CA	0.274	0.747
CATTA_TA	0.03	1		CATTA_TA	0.274	0.837
AATGT_CT	0.123	1		AATGT_CT	0.274	0.862
AAATT_AG	0.697	1		AAATT_AG	0.274	0.904
TCTTA_AA	0.127	1		TCTTA_AA	0.273	0.813
CATTC_CG	0.118	1		CATTC_CG	0.273	0.689
TGCTG_AG	0.139	1		TGCTG_AG	0.273	0.288
GCGAA_AT	-0.201	1		GCGAA_AT	0.273	0.859
CGAAT_GT	0.296	1		CGAAT_GT	0.273	0.721
GTTGA_TT	-0.054	1		GTTGA_TT	0.273	0.736
CCTCC_AA	-0.162	1		CCTCC_AA	0.272	0.806
GAGTA_GT	0.242	1		GAGTA_GT	0.272	0.585
GTCCT_AG	0.066	1		GTCCT_AG	0.272	0.307
CAGTA_CT	-0.04	1		CAGTA_CT	0.272	0.806
GTAGG_CA	0.164	1		GTAGG_CA	0.272	0.512
CGTGT_GG	0.5	0.926		CGTGT_GG	0.272	0.807
CACAG_AG	-0.026	1		CACAG_AG	0.272	0.853
GATGT_AG	0.038	1		GATGT_AG	0.272	0.861
GAAAG_GA	-0.014	1		GAAAG_GA	0.272	0.816
TCCAC_AC	-0.214	1		TCCAC_AC	0.272	0.854
ACACT_CT	-0.091	1		ACACT_CT	0.271	0.819
CGTGA_TG	0.158	1		CGTGA_TG	0.271	0.741
TAGAC_TG	0.029	1		TAGAC_TG	0.271	0.806
AGTTT_CT	0.288	1		AGTTT_CT	0.271	0.715
CATGC_AC	0.276	1		CATGC_AC	0.271	0.808
CTAAC_TG	0.384	1		CTAAC_TG	0.271	0.816
GTTTT_AT	0.145	1		GTTTT_AT	0.271	0.72
GTAAG_GT	0.189	1		GTAAG_GT	0.27	0.729
CAGTG_AT	0.403	0.51		CAGTG_AT	0.27	0.598
GCCGT_CG	-0.171	1		GCCGT_CG	0.27	0.796
GACGG_CC	0.2	1		GACGG_CC	0.27	0.555
AGAAA_GG	-0.158	1		AGAAA_GG	0.27	0.82
GCGGG_CC	0.127	1		GCGGG_CC	0.27	0.388
GGATT_TC	0.118	1		GGATT_TC	0.27	0.66
CGGTC_TA	-0.067	1		CGGTC_TA	0.27	0.585
TATAG_CC	0.342	1		TATAG_CC	0.27	0.883
TACTA_AT	0.132	1		TACTA_AT	0.269	0.862
CTTTA_CT	0.181	1		CTTTA_CT	0.269	0.833
GTCAG_CT	0.087	1		GTCAG_CT	0.269	0.0865
AAGAG_CG	0.193	1		AAGAG_CG	0.269	0.831
GCATA_CT	-0.106	1		GCATA_CT	0.269	0.832
TAGCT_CC	0.324	0.921		TAGCT_CC	0.268	0.618
ATACT_TG	-0.205	1		ATACT_TG	0.268	0.854
CCCCC_CT	0.099	1		CCCCC_CT	0.268	0.817
ACGCC_AA	-0.007	1		ACGCC_AA	0.268	0.806
CAACT_AC	0.272	1		CAACT_AC	0.268	0.851
CCGAG_AA	0.057	1		CCGAG_AA	0.268	0.632
CGCTA_CG	0.016	1		CGCTA_CG	0.268	0.787
ATACT_GG	0.47	0.921		ATACT_GG	0.268	0.784
CCTAT_AT	-0.294	1		CCTAT_AT	0.268	0.834
CATGT_GA	0.055	1		CATGT_GA	0.267	0.822
GTTCC_CG	0.186	1		GTTCC_CG	0.267	0.802
GTATA_AG	0.196	1		GTATA_AG	0.267	0.814
ACTTT_CA	0.01	1		ACTTT_CA	0.267	0.774
AGTCA_AT	-0.033	1		AGTCA_AT	0.267	0.792
CCGAC_AT	0.14	1		CCGAC_AT	0.267	0.747
GTGAA_GG	-0.019	1		GTGAA_GG	0.267	0.635
ACGTC_CC	0.048	1		ACGTC_CC	0.267	0.574
AGGAC_GG	0.119	1		AGGAC_GG	0.267	0.857
CACAA_CC	0.178	1		CACAA_CC	0.267	0.852
CGTAA_CC	-0.154	1		CGTAA_CC	0.267	0.878
GAGAC_GG	0.478	0.958		GAGAC_GG	0.267	0.806
CGTGC_CT	0.062	1		CGTGC_CT	0.267	0.674
GGAGT_GC	0.307	0.647		GGAGT_GC	0.267	0.441
ACTAA_CA	-0.291	1		ACTAA_CA	0.267	0.78
GCTCG_GC	0.164	1		GCTCG_GC	0.267	0.808
AACAT_CT	-0.122	1		AACAT_CT	0.266	0.865
TGTTG_AC	0.176	1		TGTTG_AC	0.266	0.788
ACTCT_AA	-0.224	1		ACTCT_AA	0.266	0.851
TATGG_AG	0.113	1		TATGG_AG	0.266	0.862
AACTA_AT	0.178	1		AACTA_AT	0.266	0.878
GAAAA_TA	0.054	1		GAAAA_TA	0.266	0.884
CACGT_CT	0.181	1		CACGT_CT	0.266	0.813
TTAGG_CT	0.224	1		TTAGG_CT	0.266	0.689
CAATC_TC	0.273	1		CAATC_TC	0.266	0.752
TCGCT_GG	0.011	1		TCGCT_GG	0.265	0.591
CTAGT_TG	0.142	1		CTAGT_TG	0.265	0.857
CAGAT_GC	0.013	1		CAGAT_GC	0.265	0.839
GTGCA_CA	0.16	1		GTGCA_CA	0.265	0.366
GGGTC_AG	0.077	1		GGGTC_AG	0.265	0.636
GTAGT_GT	0.185	1		GTAGT_GT	0.265	0.438
GTTAG_CC	0.263	1		GTTAG_CC	0.265	0.794
GAGAC_CA	0.22	1		GAGAC_CA	0.264	0.819
CCCGA_CG	0.196	1		CCCGA_CG	0.264	0.436
TGCCA_GG	0.079	1		TGCCA_GG	0.264	0.867
CGTTG_AC	0.111	1		CGTTG_AC	0.264	0.861
GTGAA_CT	0.1	1		GTGAA_CT	0.264	0.71
CCGAT_TA	0.173	1		CCGAT_TA	0.264	0.824
GGCCC_CA	0.199	1		GGCCC_CA	0.264	0.565
TCTTC_AC	0.16	1		TCTTC_AC	0.264	0.812
CTTCC_TA	0.104	1		CTTCC_TA	0.263	0.822
ATTTA_CT	0.38	0.921		ATTTA_CT	0.263	0.7
AGGGT_GT	-0.029	1		AGGGT_GT	0.263	0.577
AGTCT_CT	0.044	1		AGTCT_CT	0.263	0.808
GTGGT_CA	0.092	1		GTGGT_CA	0.263	0.643
ACTAT_AG	-0.109	1		ACTAT_AG	0.263	0.869
GAGAT_TG	0	1		GAGAT_TG	0.263	0.865
TGGTA_GG	0.26	1		TGGTA_GG	0.263	0.806
CCAGT_CT	0.168	1		CCAGT_CT	0.263	0.441
AGGGA_TC	0.462	0.041		AGGGA_TC	0.263	0.479
AAAGT_GC	0.119	1		AAAGT_GC	0.263	0.806
TGAAT_CT	0.326	1		TGAAT_CT	0.263	0.889
AAAGC_CG	0.025	1		AAAGC_CG	0.263	0.726
CGCGC_AA	-0.101	1		CGCGC_AA	0.262	0.883
GGAAC_TA	0.2	1		GGAAC_TA	0.262	0.787
GAATA_TT	0.16	1		GAATA_TT	0.262	0.857
CGATA_CC	-0.185	1		CGATA_CC	0.262	0.874
TCTTG_CG	0.239	1		TCTTG_CG	0.262	0.802
GTGTA_AC	0.184	1		GTGTA_AC	0.261	0.854
AGTTA_CT	0.034	1		AGTTA_CT	0.261	0.613
CTTCC_CC	-0.179	1		CTTCC_CC	0.261	0.86
GACCT_CG	0.035	1		GACCT_CG	0.261	0.879
TTGCC_AT	0.078	1		TTGCC_AT	0.261	0.709
CAAAC_GT	0.271	1		CAAAC_GT	0.261	0.808
CTACT_CG	0.064	1		CTACT_CG	0.261	0.834
CGTAT_TT	0.147	1		CGTAT_TT	0.261	0.635
AGTTA_TC	0.022	1		AGTTA_TC	0.261	0.765
CGTCA_AT	0.147	1		CGTCA_AT	0.261	0.7
CTGCT_CA	0.125	1		CTGCT_CA	0.26	0.619
GAACA_CG	0.019	1		GAACA_CG	0.26	0.888
CCTTC_AA	0.233	1		CCTTC_AA	0.26	0.835
TAGTT_GC	0.194	1		TAGTT_GC	0.26	0.567
GCGAA_TC	-0.055	1		GCGAA_TC	0.26	0.847
CAGTT_GA	0.254	1		CAGTT_GA	0.26	0.77
CGGTT_CC	0.179	1		CGGTT_CC	0.26	0.47
TTCCC_AA	0.273	1		TTCCC_AA	0.26	0.793
CATGA_CT	0.056	1		CATGA_CT	0.26	0.812
GGTTC_AA	0.042	1		GGTTC_AA	0.26	0.699
CTGCA_AA	0.334	1		CTGCA_AA	0.26	0.793
CTTGT_CA	0.337	1		CTTGT_CA	0.26	0.747
GCTCA_GC	0.003	1		GCTCA_GC	0.26	0.614
GTTGA_CA	0.265	1		GTTGA_CA	0.26	0.806
CCTAT_GA	0.413	0.451		CCTAT_GA	0.26	0.614
GCGTA_AG	0.47	1		GCGTA_AG	0.259	0.86
AGTCT_AT	0.076	1		AGTCT_AT	0.259	0.858
CGCAT_GA	0.181	1		CGCAT_GA	0.259	0.677
CGCAT_AT	0.481	0.921		CGCAT_AT	0.259	0.802
TACGT_AT	-0.14	1		TACGT_AT	0.259	0.713
AACAC_CA	-0.042	1		AACAC_CA	0.259	0.813
AAGAA_AC	0.116	1		AAGAA_AC	0.259	0.909
CTACC_GA	0.11	1		CTACC_GA	0.259	0.752
GCAGA_TA	0.314	0.926		GCAGA_TA	0.258	0.63
GTAAT_CG	0.208	1		GTAAT_CG	0.258	0.89
GTACT_TC	-0.062	1		GTACT_TC	0.258	0.767
GAAGT_CC	0.201	1		GAAGT_CC	0.258	0.792
CCGAC_GA	0.592	0.442		CCGAC_GA	0.258	0.787
CGGAA_TC	0.261	1		CGGAA_TC	0.258	0.713
GATAG_TG	0.278	1		GATAG_TG	0.258	0.858
GACGA_CG	0.063	1		GACGA_CG	0.257	0.613
TGTTA_CC	0.069	1		TGTTA_CC	0.257	0.613
GATAA_TA	-0.243	1		GATAA_TA	0.257	0.854
AGCCT_CC	0.238	1		AGCCT_CC	0.257	0.69
AGCCA_CT	0.141	1		AGCCA_CT	0.257	0.552
GCACA_GA	-0.145	1		GCACA_GA	0.257	0.693
TCAGC_GA	0.133	1		TCAGC_GA	0.257	0.122
GACAT_TG	0.032	1		GACAT_TG	0.256	0.847
CAGTA_GG	-0.115	1		CAGTA_GG	0.256	0.884
CAAAG_TT	-0.065	1		CAAAG_TT	0.256	0.816
CTGAA_TG	0.108	1		CTGAA_TG	0.256	0.847
CGCAG_AT	0.051	1		CGCAG_AT	0.256	0.712
GAACG_TA	-0.221	1		GAACG_TA	0.256	0.86
CATAA_AC	0.05	1		CATAA_AC	0.256	0.926
CACGG_GG	-0.077	1		CACGG_GG	0.256	0.89
TTTTG_AA	0.166	1		TTTTG_AA	0.255	0.752
CAGGC_AT	0.335	1		CAGGC_AT	0.255	0.792
ACACC_AA	0.103	1		ACACC_AA	0.255	0.834
GATAC_CG	0.367	1		GATAC_CG	0.255	0.862
TGATA_TA	0.189	1		TGATA_TA	0.255	0.862
AATTA_TC	0.35	1		AATTA_TC	0.255	0.858
AAGTG_GC	0.171	0.989		AAGTG_GC	0.255	0.138
TCTTT_AG	-0.065	1		TCTTT_AG	0.255	0.891
CTATG_TC	0.153	1		CTATG_TC	0.255	0.747
TGGTA_AG	0.413	1		TGGTA_AG	0.255	0.885
CCACG_TT	0.157	1		CCACG_TT	0.254	0.833
ATCAA_AT	0.08	1		ATCAA_AT	0.254	0.366
ATGAA_CT	0.081	1		ATGAA_CT	0.254	0.791
CTACT_TC	0.119	1		CTACT_TC	0.254	0.696
GTGGA_GA	0.133	1		GTGGA_GA	0.254	0.496
GATCA_CG	-0.458	1		GATCA_CG	0.254	0.867
GACGC_AA	0.354	1		GACGC_AA	0.254	0.874
CTATA_GC	0.281	1		CTATA_GC	0.254	0.72
AAGCT_AG	0.199	1		AAGCT_AG	0.254	0.514
TAAGA_GA	0.284	1		TAAGA_GA	0.254	0.806
AGTGA_GA	0.17	1		AGTGA_GA	0.254	0.807
CCATT_CA	0.008	1		CCATT_CA	0.253	0.857
GACAT_TA	0.463	1		GACAT_TA	0.253	0.89
GTAAA_TA	-0.061	1		GTAAA_TA	0.253	0.852
TTTCA_CG	0.016	1		TTTCA_CG	0.253	0.833
GTACG_GA	-0.056	1		GTACG_GA	0.253	0.705
ATCGC_AG	0.088	1		ATCGC_AG	0.253	0.124
CTAGC_CG	0.007	1		CTAGC_CG	0.253	0.721
CCGTC_GA	0.32	0.451		CCGTC_GA	0.252	0.433
GTATA_TC	0.351	1		GTATA_TC	0.252	0.861
ACCAT_GG	0.07	1		ACCAT_GG	0.252	0.691
GGAAT_CA	0.211	1		GGAAT_CA	0.252	0.704
GCGTA_CT	-0.041	1		GCGTA_CT	0.252	0.826
GCGTT_TG	0.213	1		GCGTT_TG	0.252	0.699
CGCAC_TG	-0.008	1		CGCAC_TG	0.252	0.784
GACGT_GC	0.148	1		GACGT_GC	0.252	0.736
AAGAC_CC	0.148	1		AAGAC_CC	0.252	0.88
CAGTT_GG	0.383	1		CAGTT_GG	0.252	0.91
AGTGG_TG	0.151	1		AGTGG_TG	0.252	0.563
CGTTT_CC	0.074	1		CGTTT_CC	0.252	0.614
GTGTC_GT	0.109	1		GTGTC_GT	0.252	0.438
CGTAT_CG	0.217	1		CGTAT_CG	0.252	0.834
TATTA_CT	-0.069	1		TATTA_CT	0.252	0.8
GTTGT_TA	0.197	1		GTTGT_TA	0.252	0.677
TGCCA_AG	0.135	1		TGCCA_AG	0.251	0.876
TACAT_CT	0.358	1		TACAT_CT	0.251	0.869
AAGTG_CT	0.348	1		AAGTG_CT	0.251	0.847
CTATG_GG	0.022	1		CTATG_GG	0.251	0.892
GCATG_CT	-0.054	1		GCATG_CT	0.251	0.742
CTACG_CA	0.153	1		CTACG_CA	0.251	0.752
TGTAC_CT	0.162	1		TGTAC_CT	0.251	0.862
CGGTA_CT	0.202	1		CGGTA_CT	0.251	0.721
CTGCT_AC	0.153	1		CTGCT_AC	0.251	0.677
CTAGT_CC	0.443	1		CTAGT_CC	0.251	0.845
GAGAC_TT	0.404	1		GAGAC_TT	0.251	0.808
ATATG_CT	-0.006	1		ATATG_CT	0.251	0.827
GGCCA_GG	0.238	0.958		GGCCA_GG	0.25	0.456
GTAGC_CG	-0.097	1		GTAGC_CG	0.25	0.505
CGTAT_AG	0.235	1		CGTAT_AG	0.25	0.803
CACAC_AG	-0.14	1		CACAC_AG	0.25	0.837
AGGTT_TC	0.077	1		AGGTT_TC	0.25	0.649
CAAAA_GT	0.147	1		CAAAA_GT	0.25	0.88
CAGAT_TA	0.308	1		CAGAT_TA	0.25	0.847
CCCTT_CC	-0.163	1		CCCTT_CC	0.249	0.8
GAAAC_TA	0.508	1		GAAAC_TA	0.249	0.878
TTATC_CA	-0.134	1		TTATC_CA	0.249	0.796
TACGT_CC	0.288	1		TACGT_CC	0.249	0.848
AAAAC_CT	0.318	1		AAAAC_CT	0.249	0.903
CACTA_GA	0.17	1		CACTA_GA	0.249	0.715
GGTCA_CA	-0.001	1		GGTCA_CA	0.249	0.677
CAACG_AG	0.219	1		CAACG_AG	0.249	0.857
CTGTG_AA	0.037	1		CTGTG_AA	0.249	0.777
AGTAC_CC	0.083	1		AGTAC_CC	0.249	0.861
GGCGC_CG	-0.129	1		GGCGC_CG	0.249	0.662
ACGCA_CG	-0.019	1		ACGCA_CG	0.249	0.861
CGTTA_AC	-0.126	1		CGTTA_AC	0.248	0.808
AATTC_CG	0.163	1		AATTC_CG	0.248	0.849
CCCGT_CT	-0.259	1		CCCGT_CT	0.248	0.751
AGACT_TG	0.349	1		AGACT_TG	0.248	0.833
AATCT_CT	0.395	1		AATCT_CT	0.248	0.854
GTGAT_TT	-0.035	1		GTGAT_TT	0.248	0.561
AAGGA_CC	0.076	1		AAGGA_CC	0.248	0.694
TTGTA_AG	0.488	1		TTGTA_AG	0.247	0.899
ACGCT_CA	0.133	1		ACGCT_CA	0.247	0.431
CTTCT_GG	0.001	1		CTTCT_GG	0.247	0.905
ATGTT_CA	0.135	1		ATGTT_CA	0.247	0.431
CTTTC_GA	0.241	1		CTTTC_GA	0.247	0.704
GTGCG_GC	0.113	1		GTGCG_GC	0.247	0.566
TTAAA_CC	0.039	1		TTAAA_CC	0.247	0.858
CACGC_CC	0.26	1		CACGC_CC	0.247	0.8
AAGTA_TA	0.009	1		AAGTA_TA	0.247	0.837
CCAGT_AT	0.092	1		CCAGT_AT	0.247	0.624
TGTTA_CA	-0.034	1		TGTTA_CA	0.247	0.727
ACAGT_CT	0.087	1		ACAGT_CT	0.247	0.16
AGGCG_GG	0.237	1		AGGCG_GG	0.247	0.674
CACAT_TA	0.466	1		CACAT_TA	0.247	0.851
CATAT_AA	0.482	1		CATAT_AA	0.247	0.858
TTGAT_AC	0.015	1		TTGAT_AC	0.247	0.861
CAGAG_GT	0.11	1		CAGAG_GT	0.247	0.786
ATACG_TT	0.311	0.762		ATACG_TT	0.246	0.565
TTGAG_CT	0.102	1		TTGAG_CT	0.246	0.752
CGGCG_CT	0.119	1		CGGCG_CT	0.246	0.279
TAGCA_CT	0.107	1		TAGCA_CT	0.246	0.747
TGGAC_CT	0.16	1		TGGAC_CT	0.246	0.608
CTGAT_TA	-0.164	1		CTGAT_TA	0.246	0.689
TACAG_AC	0.473	0.365		TACAG_AC	0.246	0.69
CTGTC_AG	-0.106	1		CTGTC_AG	0.246	0.813
TGTTG_GA	-0.015	1		TGTTG_GA	0.246	0.724
CGTTT_AC	0.222	1		CGTTT_AC	0.246	0.635
CCCCG_CA	0.013	1		CCCCG_CA	0.246	0.816
GTAAG_TG	0.295	1		GTAAG_TG	0.246	0.838
GAGTT_AC	0.045	1		GAGTT_AC	0.246	0.891
TGAAT_AC	-0.258	1		TGAAT_AC	0.246	0.874
TGTTG_CC	0.466	1		TGTTG_CC	0.245	0.861
TCATA_CC	0.26	1		TCATA_CC	0.245	0.834
TGCGT_GC	0.207	1		TGCGT_GC	0.245	0.614
TTGAC_CA	0.406	0.995		TTGAC_CA	0.245	0.802
GGTGG_AC	0.307	1		GGTGG_AC	0.245	0.808
GATCC_TC	-0.157	1		GATCC_TC	0.245	0.907
CGGCT_AC	0.135	1		CGGCT_AC	0.245	0.196
CACGG_AC	-0.181	1		CACGG_AC	0.245	0.775
AGCGA_TG	0.292	0.995		AGCGA_TG	0.245	0.658
AGTAA_AA	0.074	1		AGTAA_AA	0.245	0.894
CGTCG_GC	0.157	1		CGTCG_GC	0.245	0.433
AACCT_CT	0.051	1		AACCT_CT	0.244	0.86
TATCT_CT	0.58	0.989		TATCT_CT	0.244	0.868
CATTT_GC	-0.143	1		CATTT_GC	0.244	0.822
GGTCG_CT	0.149	1		GGTCG_CT	0.244	0.796
CATGT_TG	-0.061	1		CATGT_TG	0.244	0.634
TCACA_AG	-0.327	1		TCACA_AG	0.244	0.866
CGGGC_GC	0.052	1		CGGGC_GC	0.244	0.534
GGCGC_GT	0.076	1		GGCGC_GT	0.244	0.408
CTGTC_GA	0.157	1		CTGTC_GA	0.244	0.476
TTATG_CT	0.106	1		TTATG_CT	0.244	0.745
AATGA_TC	-0.207	1		AATGA_TC	0.244	0.869
CGATG_AG	0.54	0.953		CGATG_AG	0.243	0.857
AGTAG_CC	0.451	1		AGTAG_CC	0.243	0.881
GTAAT_AC	0.187	1		GTAAT_AC	0.243	0.828
AGTCT_CC	0.109	1		AGTCT_CC	0.243	0.766
CCGCA_TA	0.031	1		CCGCA_TA	0.243	0.812
CAAGA_AA	-0.07	1		CAAGA_AA	0.243	0.676
AGTTA_TG	0.206	1		AGTTA_TG	0.243	0.806
GACGC_CA	0.216	1		GACGC_CA	0.243	0.894
CTAGC_GT	-0.024	1		CTAGC_GT	0.243	0.402
CCCTG_GG	-0.212	1		CCCTG_GG	0.243	0.862
AGTTG_AT	0.024	1		AGTTG_AT	0.243	0.582
ACCTA_TA	-0.047	1		ACCTA_TA	0.243	0.782
CGTAC_AT	0.01	1		CGTAC_AT	0.242	0.701
CCGCT_CC	0.266	1		CCGCT_CC	0.242	0.699
AAACA_TC	-0.144	1		AAACA_TC	0.242	0.7
GTACG_CA	0.042	1		GTACG_CA	0.242	0.749
GTGTG_GC	0.303	1		GTGTG_GC	0.242	0.806
CGAGT_GA	0.088	1		CGAGT_GA	0.242	0.713
CATGA_TC	0.116	1		CATGA_TC	0.242	0.813
GACGT_TC	0.198	1		GACGT_TC	0.242	0.853
TGATT_TA	0.358	1		TGATT_TA	0.242	0.793
GGCCC_GC	0.151	1		GGCCC_GC	0.242	0.644
GTACC_CA	0.007	1		GTACC_CA	0.241	0.756
AAGTC_GA	-0.047	1		AAGTC_GA	0.241	0.731
CACAT_CA	-0.085	1		CACAT_CA	0.241	0.887
AAGCG_CC	0.129	1		AAGCG_CC	0.241	0.802
GCGAA_AA	0.29	1		GCGAA_AA	0.241	0.84
ACAAA_GC	-0.171	1		ACAAA_GC	0.241	0.866
CATTT_CA	0.393	1		CATTT_CA	0.241	0.867
TGACG_AA	0.113	1		TGACG_AA	0.241	0.834
CTCTC_CA	0.166	1		CTCTC_CA	0.241	0.69
CGCCG_TG	0.005	1		CGCCG_TG	0.241	0.744
CGCAA_TG	0.23	1		CGCAA_TG	0.241	0.552
CGAGA_AA	0.149	1		CGAGA_AA	0.241	0.571
GGGTC_GA	0.148	1		GGGTC_GA	0.241	0.541
GTAAT_GC	-0.437	1		GTAAT_GC	0.241	0.843
CGGGA_TC	0.004	1		CGGGA_TC	0.24	0.363
GGTCG_TA	0.275	1		GGTCG_TA	0.24	0.794
TAAGT_TA	0.329	1		TAAGT_TA	0.24	0.862
AATCA_GG	0.179	1		AATCA_GG	0.24	0.859
TCAAT_CA	0.34	1		TCAAT_CA	0.24	0.86
GAATC_AG	0.029	1		GAATC_AG	0.24	0.829
AGTTA_CC	0.002	1		AGTTA_CC	0.24	0.901
GTATG_TG	0.105	1		GTATG_TG	0.24	0.845
GATCG_GC	0.23	1		GATCG_GC	0.24	0.747
GAAGC_AG	0.404	0.926		GAAGC_AG	0.24	0.786
GTAAT_CT	0.248	1		GTAAT_CT	0.24	0.866
TAAAG_TG	0.358	1		TAAAG_TG	0.24	0.861
TAATT_AC	-0.076	1		TAATT_AC	0.24	0.89
CGTCA_CT	0.292	0.989		CGTCA_CT	0.24	0.658
CCTGT_CA	0.159	1		CCTGT_CA	0.24	0.773
TAGGT_CA	0.151	1		TAGGT_CA	0.24	0.39
CGTGA_CG	0.148	1		CGTGA_CG	0.24	0.808
TACTC_AG	0.483	1		TACTC_AG	0.239	0.895
CGGCC_CA	0.104	1		CGGCC_CA	0.239	0.426
AGGAG_TG	-0.043	1		AGGAG_TG	0.239	0.701
TAAGA_CC	0.094	1		TAAGA_CC	0.239	0.894
GTATC_AA	-0.021	1		GTATC_AA	0.239	0.613
CAATG_TG	-0.078	1		CAATG_TG	0.239	0.845
GACCT_TC	0.139	1		GACCT_TC	0.239	0.888
TGTGG_CC	0.284	1		TGTGG_CC	0.238	0.731
GATTC_AC	0.432	1		GATTC_AC	0.238	0.904
GACCG_GG	-0.078	1		GACCG_GG	0.238	0.765
GTTGA_TG	0.128	1		GTTGA_TG	0.238	0.835
ACTCA_AA	-0.028	1		ACTCA_AA	0.238	0.792
CTCGC_AA	0.048	1		CTCGC_AA	0.238	0.733
GGCCA_AC	-0.05	1		GGCCA_AC	0.238	0.796
GCGTT_AA	0.074	1		GCGTT_AA	0.238	0.762
GGACA_CC	0.287	1		GGACA_CC	0.238	0.758
ATAAG_CG	-0.153	1		ATAAG_CG	0.238	0.847
TGTCC_CT	-0.004	1		TGTCC_CT	0.238	0.511
TAAGT_TG	0.138	1		TAAGT_TG	0.237	0.858
TTGGT_CG	0.043	1		TTGGT_CG	0.237	0.793
CTTCA_CT	0.033	1		CTTCA_CT	0.237	0.789
CTTTC_CC	0.024	1		CTTTC_CC	0.237	0.771
TTATA_CA	0.342	1		TTATA_CA	0.237	0.858
CGCAG_GG	-0.004	1		CGCAG_GG	0.237	0.865
AGGTA_CA	0.216	1		AGGTA_CA	0.237	0.698
GGGGT_AC	0.143	1		GGGGT_AC	0.237	0.635
ACGAA_CG	0.05	1		ACGAA_CG	0.237	0.887
TCGAC_CT	0.305	1		TCGAC_CT	0.237	0.794
TGCAG_CT	-0.037	1		TGCAG_CT	0.236	0.487
TATTG_GG	0.307	1		TATTG_GG	0.236	0.808
GGTAT_AA	-0.018	1		GGTAT_AA	0.236	0.705
TGCAG_CG	0.039	1		TGCAG_CG	0.236	0.782
CTAAC_CT	0.01	1		CTAAC_CT	0.236	0.901
ATGCG_CA	-0.087	1		ATGCG_CA	0.236	0.565
CAAGA_GG	0.247	1		CAAGA_GG	0.236	0.889
TTAGT_GC	0.282	1		TTAGT_GC	0.236	0.741
CGAAG_TG	0.475	0.93		CGAAG_TG	0.236	0.832
CTGTC_CT	0.338	1		CTGTC_CT	0.236	0.764
AGAGC_CA	0.007	1		AGAGC_CA	0.236	0.535
GTTAT_TG	0.067	1		GTTAT_TG	0.236	0.832
TTCTC_GC	0.135	1		TTCTC_GC	0.236	0.545
CGACA_TC	0.45	0.965		CGACA_TC	0.236	0.822
AACTG_CG	0.3	1		AACTG_CG	0.236	0.713
ACCGT_CT	0.146	1		ACCGT_CT	0.235	0.635
AACCC_GA	0.313	1		AACCC_GA	0.235	0.799
AAGAT_CG	0.252	1		AAGAT_CG	0.235	0.834
GTATT_AC	0.22	1		GTATT_AC	0.235	0.862
AAGAA_GC	0.25	1		AAGAA_GC	0.235	0.876
CGGCA_GC	0.121	1		CGGCA_GC	0.235	0.508
GTTCC_TC	0.179	1		GTTCC_TC	0.235	0.812
AAGTT_GC	-0.019	1		AAGTT_GC	0.235	0.802
GTGGG_CC	0.352	0.547		GTGGG_CC	0.235	0.613
ACGCG_GA	0.23	1		ACGCG_GA	0.235	0.724
TCAGC_AT	0.075	1		TCAGC_AT	0.235	0.197
GAAAC_AC	-0.315	1		GAAAC_AC	0.235	0.917
TAATC_CT	0.122	1		TAATC_CT	0.235	0.863
GGGAG_AT	0.079	1		GGGAG_AT	0.234	0.516
CATTT_CT	0.01	1		CATTT_CT	0.234	0.535
ATGAC_TA	0.077	1		ATGAC_TA	0.234	0.787
TGGTC_AC	0.304	1		TGGTC_AC	0.234	0.822
CGGCG_CG	0.022	1		CGGCG_CG	0.234	0.585
ATACG_CT	0.026	1		ATACG_CT	0.234	0.802
AAGGT_GC	0.129	1		AAGGT_GC	0.234	0.541
GTTTG_CT	0.099	1		GTTTG_CT	0.234	0.704
AACAA_AT	0.123	1		AACAA_AT	0.234	0.906
AAATA_TC	-0.126	1		AAATA_TC	0.234	0.914
CTTTC_CT	0.416	0.854		CTTTC_CT	0.234	0.774
AGTAA_GT	0.092	1		AGTAA_GT	0.234	0.845
TTTAT_GG	0.14	1		TTTAT_GG	0.234	0.822
ATAGA_CT	-0.107	1		ATAGA_CT	0.234	0.677
CAATG_CC	0.108	1		CAATG_CC	0.233	0.867
AAGTA_AT	0.231	1		AAGTA_AT	0.233	0.892
TCGAG_CA	0.415	1		TCGAG_CA	0.233	0.831
CATTA_TC	-0.481	1		CATTA_TC	0.233	0.861
ATTAG_AA	0.03	1		ATTAG_AA	0.233	0.545
ATGGT_CT	0.01	1		ATGGT_CT	0.233	0.488
CTGCC_TA	-0.026	1		CTGCC_TA	0.233	0.763
GCGGG_GT	0.06	1		GCGGG_GT	0.233	0.461
TATTT_AA	0.062	1		TATTT_AA	0.233	0.903
TCGGT_CC	0.088	1		TCGGT_CC	0.233	0.433
CGCCG_CA	0.163	1		CGCCG_CA	0.233	0.806
AGCCA_AA	0.01	1		AGCCA_AA	0.232	0.751
ATGAG_TC	0.03	1		ATGAG_TC	0.232	0.674
CGTTC_GT	-0.071	1		CGTTC_GT	0.232	0.593
GATTC_CC	-0.176	1		GATTC_CC	0.232	0.878
TTGAA_AG	0.061	1		TTGAA_AG	0.232	0.912
CAACG_AT	0.136	1		CAACG_AT	0.232	0.863
ACGCG_CG	0.167	1		ACGCG_CG	0.232	0.635
ACGAA_GA	0.287	1		ACGAA_GA	0.232	0.822
GGTCG_TT	0.2	1		GGTCG_TT	0.232	0.802
CTTAA_AC	0.857	0.504		CTTAA_AC	0.232	0.891
GTATA_CC	-0.115	1		GTATA_CC	0.232	0.906
CTCTT_GG	0.492	1		CTCTT_GG	0.231	0.882
CCTAC_AT	0.107	1		CCTAC_AT	0.231	0.858
CATAT_CG	0.154	1		CATAT_CG	0.231	0.901
CGTGG_TC	0.125	1		CGTGG_TC	0.231	0.618
TCTAG_CC	0.015	1		TCTAG_CC	0.231	0.834
CAAAT_GT	0.135	1		CAAAT_GT	0.231	0.873
GCAGT_TT	0.188	1		GCAGT_TT	0.231	0.431
TCAGT_TA	0.082	1		TCAGT_TA	0.231	0.411
TATAA_AA	-0.331	1		TATAA_AA	0.231	0.901
CATCC_AT	0.246	1		CATCC_AT	0.231	0.812
CATGT_GT	-0.382	1		CATGT_GT	0.231	0.828
GGGCC_CT	0.09	1		GGGCC_CT	0.231	0.408
GCGAA_CC	0.266	1		GCGAA_CC	0.231	0.924
CGGGA_CC	0.09	1		CGGGA_CC	0.231	0.665
GCTCC_CG	0.111	1		GCTCC_CG	0.231	0.751
CCTGA_CC	0.157	1		CCTGA_CC	0.23	0.858
GAGTA_TC	0.11	1		GAGTA_TC	0.23	0.911
TCCTA_CT	0.003	1		TCCTA_CT	0.23	0.862
ATTTT_CT	0.291	1		ATTTT_CT	0.23	0.756
CGAGT_CG	-0.197	1		CGAGT_CG	0.23	0.894
AAATA_TG	-0.131	1		AAATA_TG	0.23	0.934
ATGTG_AG	-0.122	1		ATGTG_AG	0.23	0.893
GTAGG_AA	0.274	1		GTAGG_AA	0.23	0.867
CTTCA_CC	-0.207	1		CTTCA_CC	0.23	0.834
GTGTC_GG	0.094	1		GTGTC_GG	0.229	0.408
AGGTA_AT	0.053	1		AGGTA_AT	0.229	0.673
AAGTG_CC	0.243	1		AAGTG_CC	0.229	0.807
AGATA_AG	0.129	1		AGATA_AG	0.229	0.808
CACGA_CT	0.06	1		CACGA_CT	0.229	0.812
AGCAA_AA	0.04	1		AGCAA_AA	0.229	0.816
AACTA_AA	0.012	1		AACTA_AA	0.229	0.837
AGACG_CC	0.053	1		AGACG_CC	0.229	0.873
AGACA_GG	0.185	1		AGACA_GG	0.229	0.802
AGCTA_CC	0.125	1		AGCTA_CC	0.229	0.563
AATCA_CT	0.108	1		AATCA_CT	0.229	0.761
CGGTG_GG	0.091	1		CGGTG_GG	0.228	0.89
CCTTA_AC	0.347	1		CCTTA_AC	0.228	0.864
CGTTT_TT	-0.073	1		CGTTT_TT	0.228	0.614
AGCAC_CA	0.21	1		AGCAC_CA	0.228	0.608
GTAAC_TT	-0.045	1		GTAAC_TT	0.228	0.793
GTTAT_TC	0.258	1		GTTAT_TC	0.228	0.857
ACTAC_AG	0.165	1		ACTAC_AG	0.228	0.89
CTGCA_TA	0.205	1		CTGCA_TA	0.228	0.789
ATACT_CT	0.217	1		ATACT_CT	0.228	0.601
CAGCT_TC	0.01	1		CAGCT_TC	0.228	0.229
AAGCG_CT	0.219	1		AAGCG_CT	0.228	0.611
CACGC_GG	0.175	1		CACGC_GG	0.228	0.91
TGCAG_AA	0.133	1		TGCAG_AA	0.228	0.777
CGATT_TA	0.109	1		CGATT_TA	0.228	0.869
GCGCA_TG	0.446	1		GCGCA_TG	0.227	0.92
TCTAA_CT	0.074	1		TCTAA_CT	0.227	0.838
CAGAA_GA	0.066	1		CAGAA_GA	0.227	0.874
CACAT_AG	-0.429	1		CACAT_AG	0.227	0.878
GGCGA_AT	-0.007	1		GGCGA_AT	0.227	0.555
TAGTA_AC	0.201	1		TAGTA_AC	0.227	0.898
ATAGC_AT	0.178	1		ATAGC_AT	0.227	0.536
GTAAC_GG	0.044	1		GTAAC_GG	0.227	0.751
CAACA_TT	0.078	1		CAACA_TT	0.227	0.919
AGCGC_CA	0.244	1		AGCGC_CA	0.227	0.614
GAGGA_AG	-0.033	1		GAGGA_AG	0.227	0.878
CAGCA_AT	0.105	1		CAGCA_AT	0.227	0.274
ACAGT_GT	0.08	1		ACAGT_GT	0.227	0.768
GAGCT_CT	0.026	1		GAGCT_CT	0.227	0.614
TATTA_AG	0.062	1		TATTA_AG	0.227	0.876
TATGA_AC	0.343	1		TATGA_AC	0.227	0.898
AAGAA_CC	0.555	1		AAGAA_CC	0.227	0.926
GGTAA_AT	-0.065	1		GGTAA_AT	0.227	0.7
GACGA_AA	-0.233	1		GACGA_AA	0.226	0.862
GAGCC_GG	0.309	1		GAGCC_GG	0.226	0.75
AAAAC_GG	0.131	1		AAAAC_GG	0.226	0.9
CTTTT_AC	0.251	1		CTTTT_AC	0.226	0.833
ACCTA_TT	-0.012	1		ACCTA_TT	0.226	0.722
GGACG_AG	0.173	1		GGACG_AG	0.226	0.888
GGTGG_GA	0.095	1		GGTGG_GA	0.226	0.329
GTGTC_CT	-0.044	1		GTGTC_CT	0.226	0.751
GTGTA_AT	0.19	1		GTGTA_AT	0.226	0.847
GTTAA_CA	0.176	1		GTTAA_CA	0.226	0.888
CAAAA_TT	0.285	1		CAAAA_TT	0.226	0.909
CCTTA_TA	-0.163	1		CCTTA_TA	0.226	0.869
ACCAA_AA	0.107	1		ACCAA_AA	0.226	0.854
ACAGG_CT	0.088	1		ACAGG_CT	0.226	0.427
TACGT_TT	0.288	1		TACGT_TT	0.225	0.822
CGCAA_TA	0.088	1		CGCAA_TA	0.225	0.751
TTTTT_CG	0.287	1		TTTTT_CG	0.225	0.81
TATCA_AT	0.143	1		TATCA_AT	0.225	0.837
GGTTT_GG	0.079	1		GGTTT_GG	0.225	0.462
GATTA_CC	0.064	1		GATTA_CC	0.225	0.865
GATGA_TG	0.091	1		GATGA_TG	0.225	0.357
CTATC_CA	0.388	1		CTATC_CA	0.225	0.869
GTTTC_CT	0.102	1		GTTTC_CT	0.225	0.268
TGAGC_CC	0.124	1		TGAGC_CC	0.225	0.713
CCTTA_GA	0.134	1		CCTTA_GA	0.225	0.806
CGACT_TC	0.18	1		CGACT_TC	0.225	0.822
AAAGT_CT	-0.189	1		AAAGT_CT	0.225	0.808
AACTG_AG	-0.12	1		AACTG_AG	0.225	0.873
CTATG_CT	0.094	1		CTATG_CT	0.225	0.834
AGAGA_AC	0.106	1		AGAGA_AC	0.225	0.876
GAGAT_AC	0.008	1		GAGAT_AC	0.225	0.926
TATAT_TG	0.007	1		TATAT_TG	0.225	0.721
CTTCG_GG	-0.01	1		CTTCG_GG	0.224	0.89
GCAAC_CA	-0.027	1		GCAAC_CA	0.224	0.827
CCATT_CC	-0.11	1		CCATT_CC	0.224	0.911
CTTGT_AC	0.057	1		CTTGT_AC	0.224	0.867
ATTGA_CT	0.236	1		ATTGA_CT	0.224	0.677
TCGCG_AG	0.069	1		TCGCG_AG	0.224	0.693
GACGA_TC	-0.111	1		GACGA_TC	0.224	0.905
GACGT_AT	0.026	1		GACGT_AT	0.224	0.817
AACTA_GC	-0.001	1		AACTA_GC	0.224	0.847
CGCGC_AG	0.208	1		CGCGC_AG	0.224	0.92
ATATG_CC	0.256	1		ATATG_CC	0.223	0.731
TCTAC_TG	0.123	1		TCTAC_TG	0.223	0.82
GAGCG_GC	0.106	1		GAGCG_GC	0.223	0.834
ACGAG_AA	0.198	1		ACGAG_AA	0.223	0.731
CTAGG_AA	0.171	1		CTAGG_AA	0.223	0.862
GAAGT_CA	0.104	1		GAAGT_CA	0.223	0.812
AAAAT_GG	0.029	1		AAAAT_GG	0.223	0.885
AACTA_CT	0.128	1		AACTA_CT	0.223	0.86
TAGAG_GG	-0.044	1		TAGAG_GG	0.223	0.886
CAAAT_CT	0.184	1		CAAAT_CT	0.223	0.914
CTCAT_GG	0.297	1		CTCAT_GG	0.223	0.902
AAGGC_CA	0.145	1		AAGGC_CA	0.223	0.534
ACGGG_CA	0.09	1		ACGGG_CA	0.223	0.467
CAGGT_CT	-0.088	1		CAGGT_CT	0.222	0.71
TTATA_AG	0.367	1		TTATA_AG	0.222	0.932
CAGCT_CA	0.095	1		CAGCT_CA	0.222	0.383
CGGGG_CC	0.144	1		CGGGG_CC	0.222	0.541
ATTAG_AT	0.117	1		ATTAG_AT	0.222	0.436
AATAT_CG	0.391	1		AATAT_CG	0.222	0.891
GCTTA_AG	0.292	1		GCTTA_AG	0.222	0.844
GCAGC_AA	0.086	1		GCAGC_AA	0.222	0.327
GATCG_AG	0.245	1		GATCG_AG	0.222	0.89
TAGTA_AT	-0.247	1		TAGTA_AT	0.222	0.888
CATTG_CC	0.371	1		CATTG_CC	0.222	0.845
GCTAG_GC	0.131	1		GCTAG_GC	0.222	0.861
GTAGC_CC	0.241	1		GTAGC_CC	0.222	0.792
CGGTA_GT	0.003	1		CGGTA_GT	0.221	0.7
GCAGC_AT	0.04	1		GCAGC_AT	0.221	0.337
TTAGC_CT	0.017	1		TTAGC_CT	0.221	0.63
TCGTG_AG	0.258	1		TCGTG_AG	0.221	0.86
AGGTC_AT	0.141	1		AGGTC_AT	0.221	0.653
ATTAC_CG	0.186	1		ATTAC_CG	0.221	0.715
GCGGC_CC	0.064	1		GCGGC_CC	0.221	0.432
TCCAC_GT	-0.052	1		TCCAC_GT	0.221	0.799
CACCT_AG	-0.363	1		CACCT_AG	0.221	0.928
CGGCT_GA	0.129	1		CGGCT_GA	0.221	0.2
TAAAG_CG	0.367	1		TAAAG_CG	0.221	0.901
ATAGA_AT	0.135	1		ATAGA_AT	0.221	0.882
CATAG_TT	0.276	1		CATAG_TT	0.221	0.841
GTAAT_AA	0.095	1		GTAAT_AA	0.221	0.89
TTGCT_TC	0.191	1		TTGCT_TC	0.221	0.664
GGACA_GT	0.329	1		GGACA_GT	0.221	0.806
CGAAA_AT	0.01	1		CGAAA_AT	0.221	0.903
GCGGC_GC	0.352	1		GCGGC_GC	0.221	0.794
AGATG_CC	0.14	1		AGATG_CC	0.221	0.832
CTTTA_AG	0.158	1		CTTTA_AG	0.22	0.698
CAGGG_CC	0.004	1		CAGGG_CC	0.22	0.701
CGCTG_AC	-0.012	1		CGCTG_AC	0.22	0.436
CTGAT_AT	0.118	1		CTGAT_AT	0.22	0.813
CGAAA_CA	0.188	1		CGAAA_CA	0.22	0.829
ATGTA_CA	0.08	1		ATGTA_CA	0.22	0.88
AGGTT_AA	-0.106	1		AGGTT_AA	0.22	0.78
CTGGG_AA	0.171	1		CTGGG_AA	0.22	0.408
CATAC_CG	0.168	1		CATAC_CG	0.22	0.69
TAACT_AT	0.015	1		TAACT_AT	0.22	0.67
CATAG_AC	0.462	1		CATAG_AC	0.22	0.907
TGCTG_CC	0.153	1		TGCTG_CC	0.22	0.426
GAAAG_GT	0.247	1		GAAAG_GT	0.22	0.83
TGTCT_CT	0.083	1		TGTCT_CT	0.22	0.831
CTGCC_GG	0.012	1		CTGCC_GG	0.22	0.905
GGGAA_TG	0.071	1		GGGAA_TG	0.22	0.552
AGATT_GG	0.239	1		AGATT_GG	0.22	0.877
GCTGC_CT	0.017	1		GCTGC_CT	0.219	0.383
CCGGA_GG	0.097	1		CCGGA_GG	0.219	0.806
AAGAC_GC	0.284	1		AAGAC_GC	0.219	0.86
CCGCC_AG	0.297	1		CCGCC_AG	0.219	0.898
CACGT_GC	0.09	1		CACGT_GC	0.219	0.438
TGTTA_TC	0.252	1		TGTTA_TC	0.219	0.889
GACAC_CC	0.243	1		GACAC_CC	0.219	0.871
AGCGT_TA	0.031	1		AGCGT_TA	0.219	0.563
TTAGT_CT	0.282	1		TTAGT_CT	0.219	0.802
TACCT_TT	0.049	1		TACCT_TT	0.219	0.829
TTTTG_CT	0.087	1		TTTTG_CT	0.219	0.802
TCCAT_GT	0.22	1		TCCAT_GT	0.219	0.774
AAGTT_AA	-0.13	1		AAGTT_AA	0.219	0.912
AGGTG_GC	0.149	1		AGGTG_GC	0.219	0.802
TACCT_GG	-0.282	1		TACCT_GG	0.219	0.91
TGGCT_CT	0.082	1		TGGCT_CT	0.219	0.337
CATGA_CA	0.241	1		CATGA_CA	0.219	0.92
AGATT_TA	0.462	0.997		AGATT_TA	0.219	0.858
AACGT_CT	0.088	1		AACGT_CT	0.219	0.847
TAACT_CC	-0.091	1		TAACT_CC	0.219	0.865
TATAC_CC	0.322	1		TATAC_CC	0.219	0.844
CGGGA_GG	0.263	1		CGGGA_GG	0.219	0.903
GTGTT_CA	-0.126	1		GTGTT_CA	0.219	0.89
TATAC_GT	0.084	1		TATAC_GT	0.218	0.86
TACTC_TG	-0.115	1		TACTC_TG	0.218	0.812
TATAA_AT	0.1	1		TATAA_AT	0.218	0.907
AAAGG_CA	0.237	1		AAAGG_CA	0.218	0.822
CGGCG_AT	0.153	1		CGGCG_AT	0.218	0.337
TTGGT_AC	0.097	1		TTGGT_AC	0.218	0.704
CTTTC_CA	0.265	1		CTTTC_CA	0.218	0.802
CGAGG_AC	0.233	1		CGAGG_AC	0.218	0.812
CACCC_GC	0.163	1		CACCC_GC	0.218	0.666
ACTCC_GG	0.092	1		ACTCC_GG	0.218	0.846
CTGTC_TA	0.141	1		CTGTC_TA	0.218	0.792
CACGC_AC	0.158	1		CACGC_AC	0.218	0.794
ATAGA_GC	0.161	1		ATAGA_GC	0.218	0.773
AGTAT_AT	0.211	1		AGTAT_AT	0.218	0.837
AGTAT_TC	0.182	1		AGTAT_TC	0.218	0.838
ATAGC_CC	0.091	1		ATAGC_CC	0.218	0.383
TAGTG_CC	0.36	1		TAGTG_CC	0.218	0.889
GTGTG_TG	0.437	0.898		GTGTG_TG	0.218	0.812
CGCCA_CT	-0.153	1		CGCCA_CT	0.217	0.825
GTAAA_TG	-0.045	1		GTAAA_TG	0.217	0.858
GGCCA_TC	0.27	0.995		GGCCA_TC	0.217	0.679
TACAG_CT	0.283	1		TACAG_CT	0.217	0.704
CGAAG_TC	0.152	1		CGAAG_TC	0.217	0.874
TATTA_GA	0.215	1		TATTA_GA	0.217	0.854
TAAGT_GC	0.073	1		TAAGT_GC	0.217	0.792
TACAC_CT	0.149	1		TACAC_CT	0.217	0.7
TGTAA_CG	0.06	1		TGTAA_CG	0.217	0.904
CATGT_TC	0.078	1		CATGT_TC	0.217	0.858
GTGAC_GA	0.136	1		GTGAC_GA	0.217	0.713
AAAAA_GC	0.586	0.876		AAAAA_GC	0.217	0.871
CATCT_CT	0.204	1		CATCT_CT	0.217	0.848
GTGTA_TA	0.143	1		GTGTA_TA	0.217	0.621
GTAAA_AG	-0.112	1		GTAAA_AG	0.217	0.888
GCGGA_TC	0.065	1		GCGGA_TC	0.217	0.713
TCGCT_CC	0.162	1		TCGCT_CC	0.217	0.566
GTAGT_GG	0.092	1		GTAGT_GG	0.217	0.494
GACCT_AC	-0.589	1		GACCT_AC	0.217	0.903
ACAAG_CT	0.18	1		ACAAG_CT	0.216	0.77
GCCAG_CC	0.196	1		GCCAG_CC	0.216	0.858
ATCGC_CA	0.099	1		ATCGC_CA	0.216	0.321
CCCCA_TG	0.131	1		CCCCA_TG	0.216	0.858
CAATT_GC	-0.026	1		CAATT_GC	0.216	0.864
ACACC_TA	-0.155	1		ACACC_TA	0.216	0.827
TAAAA_CC	0.1	1		TAAAA_CC	0.216	0.926
ACGCG_GT	0.118	1		ACGCG_GT	0.216	0.844
GCAGT_CG	0.035	1		GCAGT_CG	0.216	0.771
AGGCA_TT	0.084	1		AGGCA_TT	0.216	0.731
AAGAA_CT	0.283	1		AAGAA_CT	0.216	0.889
GAACT_CT	0.3	1		GAACT_CT	0.216	0.92
GGTTT_TG	-0.092	1		GGTTT_TG	0.216	0.75
TGACA_CT	0.067	1		TGACA_CT	0.216	0.858
TCGGT_AG	0.484	0.442		TCGGT_AG	0.216	0.775
CTTTC_GG	0.176	1		CTTTC_GG	0.216	0.914
TTTCC_AA	0.007	1		TTTCC_AA	0.216	0.89
CGGTT_CT	0.083	1		CGGTT_CT	0.216	0.677
AGCAT_AC	0.273	1		AGCAT_AC	0.216	0.763
ATACC_CT	0.407	0.773		ATACC_CT	0.216	0.782
GTATC_TT	-0.021	1		GTATC_TT	0.216	0.715
TAAGG_CC	0.255	1		TAAGG_CC	0.215	0.806
GCCCG_TG	0.033	1		GCCCG_TG	0.215	0.812
TCGGT_CT	0.109	1		TCGGT_CT	0.215	0.364
CAGCT_CC	0.149	1		CAGCT_CC	0.215	0.364
CTGTA_TA	0.249	1		CTGTA_TA	0.215	0.845
CGTAA_TT	-0.065	1		CGTAA_TT	0.215	0.867
GCAGC_GA	0.038	1		GCAGC_GA	0.215	0.241
GGATC_GC	0.204	1		GGATC_GC	0.215	0.756
CCCCC_TA	0.506	0.863		CCCCC_TA	0.215	0.851
GATAG_CG	0.284	1		GATAG_CG	0.215	0.765
TAAGT_AT	0.079	1		TAAGT_AT	0.215	0.61
GATGT_AC	-0.033	1		GATGT_AC	0.215	0.886
ACCGA_CC	0.132	1		ACCGA_CC	0.215	0.658
AAGAA_TT	0.512	1		AAGAA_TT	0.215	0.914
AATGT_CA	0.064	1		AATGT_CA	0.215	0.874
TGTTT_CC	-0.387	1		TGTTT_CC	0.215	0.89
AATTC_CA	0.088	1		AATTC_CA	0.215	0.719
CCCGG_GG	0.142	1		CCCGG_GG	0.215	0.422
ACAGT_AA	0.107	1		ACAGT_AA	0.214	0.375
TTTTA_AA	0.217	1		TTTTA_AA	0.214	0.862
CACTT_CC	0.212	1		CACTT_CC	0.214	0.874
CGACT_CT	-0.046	1		CGACT_CT	0.214	0.819
GATCT_AC	0.03	1		GATCT_AC	0.214	0.89
CGGTC_GC	0.092	1		CGGTC_GC	0.214	0.666
GTTTT_TT	0.057	1		GTTTT_TT	0.214	0.715
AGGCA_TG	0.085	1		AGGCA_TG	0.214	0.867
TAATG_TG	-0.121	1		TAATG_TG	0.214	0.895
AGTAG_GT	0.152	1		AGTAG_GT	0.214	0.761
CCCTA_AC	0.244	1		CCCTA_AC	0.214	0.862
CAAAC_CC	0.327	1		CAAAC_CC	0.214	0.926
ACATA_AC	-0.039	1		ACATA_AC	0.214	0.862
TATTT_CC	0.138	1		TATTT_CC	0.214	0.792
GTAAC_CA	0.381	1		GTAAC_CA	0.214	0.856
TGAAG_AT	0.308	1		TGAAG_AT	0.214	0.768
AAAGA_GC	0.295	0.921		AAAGA_GC	0.213	0.679
GAATA_CG	-0.054	1		GAATA_CG	0.213	0.939
CAGGT_AT	0.151	1		CAGGT_AT	0.213	0.861
ACAGC_AT	0.076	1		ACAGC_AT	0.213	0.233
ACTAT_CA	0.227	1		ACTAT_CA	0.213	0.819
GTGTT_GT	0.174	1		GTGTT_GT	0.213	0.759
CTTTG_CT	0.131	1		CTTTG_CT	0.213	0.811
CACTT_AC	0.209	1		CACTT_AC	0.213	0.858
CCTGG_TG	0.096	1		CCTGG_TG	0.213	0.307
ATCCG_CA	0.11	1		ATCCG_CA	0.213	0.416
CGTAA_AT	-0.025	1		CGTAA_AT	0.213	0.89
GACCG_TG	0.101	1		GACCG_TG	0.213	0.825
CCGTA_CG	-0.125	1		CCGTA_CG	0.213	0.914
CGATC_AT	-0.041	1		CGATC_AT	0.213	0.756
AATAG_CA	0.4	1		AATAG_CA	0.213	0.867
CGGAC_TT	0.085	1		CGGAC_TT	0.213	0.715
TCAGT_AA	0.089	1		TCAGT_AA	0.213	0.314
ACCCT_AG	-0.003	1		ACCCT_AG	0.212	0.821
CAGAA_CT	0.324	1		CAGAA_CT	0.212	0.891
TGCTA_CA	0.119	1		TGCTA_CA	0.212	0.794
TATTA_TG	-0.377	1		TATTA_TG	0.212	0.903
[truncated: 14,386 more rows]

## Sheet: 2e
Figure 2e (correlation Tet hammerhead Beilstein literature - NGS data)
	Literature data	FC 25 µM	FC 50 µM
K5	3.1	1.416	1.692
K6	1.5	1.268	1.097
K11	2.3	1.444	1.608
K13	2.5	1.401	1.491
K14	1.7	1.253	1.11
K18	2	1.081	1.167
K19	4.8	1.532	1.967
K20	1.1	1.133	1.032

## Sheet: 2f
Figure 2f (Tet hammerhead counts)
	0 µM								25 µM								50 µM
counts raw	1	2	3	4	5	6	7	8	9	10	11	12	13	14	15	16	17	18	19	20	21	22	23	24
GTGGT_AC	99	97	148	98	83	37	119	98	165	74	68	147	354	135	197	120	132	162	139	230	174	232	356	123
GTAGT_AC	28	32	19	33	39	13	6	61	31	37	78	40	29	41	56	39	60	16	75	30	103	73	166	175
CGTCT_GG	14	74	46	66	25	17	84	111	68	49	88	53	104	182	112	118	104	170	145	100	147	32	124	171
GTATG_CA	55	146	132	181	109	91	117	86	333	250	362	293	313	254	180	176	235	326	180	349	182	177	269	373
CGAAC_GG	6	34	64	17	61	11	44	51	56	23	34	79	6	50	91	21	100	120	55	45	68	109	71	57
GTGGT_GC	253	441	255	310	279	327	288	262	728	658	469	590	705	538	570	559	501	542	680	686	697	548	731	612
GTAGG_AC	17	29	48	41	74	62	15	39	101	59	98	106	35	103	43	112	93	108	109	77	98	29	103	49
GTAGG_CT	385	733	607	543	505	426	355	506	890	802	1019	975	701	887	708	911	1335	1009	927	1098	850	1066	1145	752
GTACG_CG	80	90	31	99	123	95	75	118	164	76	178	208	288	232	172	181	127	116	128	186	183	207	188	128
GTAGG_TC	219	193	131	172	130	291	190	160	377	321	377	433	425	311	343	353	336	357	162	284	480	393	386	206
GTGGA_TC	258	412	258	516	232	309	225	254	561	563	504	761	631	459	498	622	539	438	318	624	617	448	575	453
CTAAC_GT	119	146	209	156	117	179	139	90	254	215	324	309	285	286	275	161	114	315	315	262	298	187	209	297
GTATT_AA	324	211	273	150	233	172	206	279	353	301	427	465	422	462	376	536	621	405	423	398	543	268	438	465
GGAGT_AC	284	247	157	166	175	174	195	181	246	371	298	419	533	251	380	304	329	307	359	411	320	218	388	297
CTAGT_GC	369	215	224	312	312	190	312	331	410	418	509	493	434	469	567	508	410	539	569	428	631	444	352	446

## Sheet: 2g
Figure 2g (Tet hammerhead functional validation data)
	0			3.91			7.81			15.63			31.25			62.5			µM Tet
untr	0.225289	0.237234	0.119777	0.0287186	0.157655	0.0621022	0.162925	0.0657549	-0.041167	-0.103529	0.0738342	0.0841001	-0.0528939	0.00079164	-0.0889802	-0.475535	-0.0989601	-0.130535
Hh act	9.05582	7.22345	7.34565	7.41031	6.90002	7.17874	8.17933	6.80909	6.35108	8.03889	7.05905	6.16756	7.78252	6.72111	5.74023	7.91946	6.77833	5.68829
Hh inact	94.7806	78.3095	117.35	86.8542	81.7006	110.375	76.2198	76.6729	103.254	84.8168	84.7956	107.681	77.6175	80.6531	93.4855	88.373	81.2125	103.847
CMV GFP	100	100	100	100	100	100	100	100	100	100	100	100	100	100	100	100	100	100
K19	31.435	28.792	28.2355	40.3134	39.5138	38.4775	42.6007	43.0005	36.9196	50.7584	52.7955	42.635	59.2518	56.7603	52.5979	66.5858	61.2064	56.0689
V1	17.3367	27.3339	20.1311	33.2317	36.9071	42.3073	39.1429	45.5232	41.7722	37.1383	47.1145	46.9412	44.6205	60.9259	49.1672	39.186	63.4979	59.864
V2	4.09828	6.08489	4.80569	4.45046	5.40252	5.23783	4.06225	5.59265	5.00762	4.59203	5.25275	4.66528	4.41238	5.64187	4.92354	3.87053	5.78549	4.99048
V3	44.126	58.6401	35.514	48.3562	52.051	50.8791	53.263	63.7329	37.8327	59.6047	62.3349	37.4287	61.2104	70.8848	36.9415	59.4365	79.9831	42.0184
V4	4.43489	4.99302	5.61288	3.95321	5.00096	6.64812	4.01449	4.63791	6.05915	3.82813	4.44701	5.10738	4.26586	4.69689	4.85618	3.99358	4.99808	5.50028
V5	24.7913	25.6985	23.2132	22.7438	26.4463	29.9816	32.9442	32.2466	27.1391	32.7491	41.1723	29.3541	46.066	45.8081	32.6875	42.8673	46.801	34.4952
V6	5.92255	5.98405	5.96929	4.24396	5.02219	8.08027	4.64737	5.1366	5.66444	4.81307	5.41924	5.9718	5.00994	4.99005	4.82872	4.63806	5.30606	5.12419
V7	37.6314	62.2532	52.0518	46.3342	56.1205	58.391	51.3834	53.3096	54.7144	53.902	62.7305	55.0201	49.7925	61.2746	48.8059	53.6559	70.8436	59.5412
V8	31.703	64.2043	66.9719	39.5872	72.6066	85.5561	43.7595	71.7612	79.3584	49.9344	86.7822	78.9484	51.4893	94.3447	83.1876	56.4624	102.906	90.9653
V9	21.7524	28.0902	35.4376	27.1099	36.0061	49.6551	29.2248	34.7447	47.4543	35.1925	47.0133	46.5704	42.2578	49.445	66.5029	44.3548	52.9348	57.4983
V10	40.3876	36.7788	48.8344	45.3602	55.6996	73.527	49.8562	48.8602	71.743	47.3105	60.0096	70.2782	55.7001	59.499	87.9508	60.9882	60.4421	75.0399
V11	30.9608	32.9373	50.9917	36.4841	46.125	85.2184	38.1583	41.9431	70.4628	36.4898	49.1158	65.5608	39.0558	47.8858	77.6134	39.4884	51.1269	69.0605
V12	55.1657	56.6044	45.8036	49.8673	59.4894	63.6357	55.9854	53.9174	58.794	56.4466	62.5122	58.0115	58.6198	62.1868	73.8399	64.5629	67.026	69.2992
V13	25.8871	26.7791	35.2702	25.4413	30.2194	50.5688	34.0807	28.9431	49.1084	28.9074	35.0168	50.5406	35.4386	36.2105	61.8405	40.079	36.2473	59.806
V14	39.8658	40.0189	52.2563	36.6895	37.5124	74.349	39.0181	37.5762	69.4946	37.0124	44.5595	67.7121	35.6273	43.8758	79.4297	43.8885	45.1385	85.51

## Sheet: 3b
Figure 3b (Gua HDV bin graph)
Bin	Frequency
250	0
500	10
1000	43
2000	218
4000	844
6000	956
8000	688
10000	545
12000	302
14000	224
16000	134
18000	66
20000	31
22000	22
24000	6
More	7

## Sheet: 3c
Figure 3c (Gua-HDV volcano plots)
	logFC	FDR 30 µM			logFC	FDR 100 µM			logFC	FDR 300 µM
TGC_GTA	-0.971	2.05e-14		TGC_GTA	-1.325	1.5e-14		TGC_GTA	-1.492	1.07e-14
TGG_CTA	-0.837	2.05e-14		TGG_CTA	-1.144	1.5e-14		TGG_CTA	-1.311	1.07e-14
TGA_TTA	-0.588	2.05e-14		TGA_TTA	-1	1.5e-14		TGA_TTA	-1.218	1.07e-14
CGG_CTG	-0.768	2.05e-14		CGG_CTG	-0.926	1.5e-14		CGG_CTG	-1.129	1.07e-14
CGG_TCG	-0.703	2.05e-14		CGG_TCG	-0.951	1.5e-14		CGG_TCG	-1.129	1.07e-14
TGT_ATA	-0.447	2.05e-14		TGT_ATA	-0.852	1.5e-14		TGT_ATA	-1.121	1.07e-14
CGT_ACG	-0.687	2.05e-14		CGT_ACG	-0.937	1.5e-14		CGT_ACG	-1.083	1.07e-14
CGC_GCG	-0.809	2.05e-14		CGC_GCG	-1.038	1.5e-14		CGC_GCG	-1.061	1.07e-14
CGT_GCG	-0.728	2.05e-14		CGT_GCG	-1.014	1.5e-14		CGT_GCG	-1.05	1.07e-14
CAA_TTG	-0.656	2.05e-14		CAA_TTG	-0.888	1.5e-14		CAA_TTG	-1.014	1.07e-14
CGC_GTG	-0.596	2.05e-14		CGC_GTG	-0.938	1.5e-14		CGC_GTG	-0.927	1.07e-14
CAC_GTG	-0.594	2.05e-14		CAC_GTG	-0.736	1.5e-14		CAC_GTG	-0.881	1.07e-14
CGA_TCG	-0.663	2.05e-14		CGA_TCG	-0.777	1.5e-14		CGA_TCG	-0.88	1.07e-14
CGA_TTG	-0.423	2.05e-14		CGA_TTG	-0.673	1.5e-14		CGA_TTG	-0.878	1.07e-14
CGA_CCG	-0.303	2.05e-14		CGA_CCG	-0.678	1.5e-14		CGA_CCG	-0.877	1.07e-14
CGT_ATG	-0.405	2.05e-14		CGT_ATG	-0.642	1.5e-14		CGT_ATG	-0.828	1.07e-14
CGG_CCG	-0.591	2.05e-14		CGG_CCG	-0.845	1.5e-14		CGG_CCG	-0.8	1.07e-14
CGC_ACG	-0.221	9.27e-07		CGC_ACG	-0.54	1.5e-14		CGC_ACG	-0.798	1.07e-14
CCA_TGG	-0.527	2.05e-14		CCA_TGG	-0.648	1.5e-14		CCA_TGG	-0.78	1.07e-14
CAT_ATG	-0.495	2.05e-14		CAT_ATG	-0.614	1.5e-14		CAT_ATG	-0.756	1.07e-14
CAG_CTG	-0.494	2.05e-14		CAG_CTG	-0.612	1.5e-14		CAG_CTG	-0.739	1.07e-14
TGG_TTA	-0.243	2.05e-14		TGG_TTA	-0.48	1.5e-14		TGG_TTA	-0.733	1.07e-14
CCG_TGG	-0.44	8.81e-09		CCG_TGG	-0.534	4.92e-13		CCG_TGG	-0.732	1.07e-14
CGA_GCG	-0.095	0.236		CGA_GCG	-0.436	1.5e-14		CGA_GCG	-0.718	1.07e-14
CAG_TTG	-0.283	2.05e-14		CAG_TTG	-0.519	1.5e-14		CAG_TTG	-0.696	1.07e-14
TGT_ACA	-0.43	2.05e-14		TGT_ACA	-0.555	1.5e-14		TGT_ACA	-0.682	1.07e-14
CAT_GTG	-0.317	2.05e-14		CAT_GTG	-0.494	1.5e-14		CAT_GTG	-0.68	1.07e-14
CGG_GCG	-0.144	0.138		CGG_GCG	-0.387	2.18e-12		CGG_GCG	-0.675	1.07e-14
CGT_CCG	-0.218	7.65e-06		CGT_CCG	-0.429	1.5e-14		CGT_CCG	-0.664	1.07e-14
CTA_TAG	-0.431	2.05e-14		CTA_TAG	-0.563	1.5e-14		CTA_TAG	-0.636	1.07e-14
TGT_GCA	-0.319	2.05e-14		TGT_GCA	-0.501	1.5e-14		TGT_GCA	-0.636	1.07e-14
CGG_TTG	-0.163	1.09e-07		CGG_TTG	-0.378	1.5e-14		CGG_TTG	-0.601	1.07e-14
CGT_TCG	-0.163	3.89e-06		CGT_TCG	-0.449	1.5e-14		CGT_TCG	-0.599	1.07e-14
TGA_TCA	-0.425	2.05e-14		TGA_TCA	-0.561	1.5e-14		TGA_TCA	-0.597	1.07e-14
CAG_CCG	-0.242	2.05e-14		CAG_CCG	-0.509	1.5e-14		CAG_CCG	-0.595	1.07e-14
TGC_GCA	-0.461	2.05e-14		TGC_GCA	-0.591	1.5e-14		TGC_GCA	-0.579	1.07e-14
CGG_ACG	-0.117	0.00196		CGG_ACG	-0.357	1.5e-14		CGG_ACG	-0.56	1.07e-14
TCA_TGA	-0.391	2.05e-14		TCA_TGA	-0.523	1.5e-14		TCA_TGA	-0.549	1.07e-14
TCG_TGA	-0.286	2.05e-14		TCG_TGA	-0.418	1.5e-14		TCG_TGA	-0.536	1.07e-14
CTC_GAG	-0.317	2.05e-14		CTC_GAG	-0.449	1.5e-14		CTC_GAG	-0.502	1.07e-14
CCT_AGG	-0.382	2.05e-14		CCT_AGG	-0.448	1.5e-14		CCT_AGG	-0.492	1.07e-14
CGA_ACG	-0.091	0.251		CGA_ACG	-0.19	8.98e-06		CGA_ACG	-0.47	1.07e-14
CAC_GCG	-0.32	6.41e-07		CAC_GCG	-0.397	8e-11		CAC_GCG	-0.466	1.07e-14
CCG_CGG	-0.182	0.336		CCG_CGG	-0.31	0.00295		CCG_CGG	-0.46	2.55e-07
CCT_GGG	-0.167	0.0608		CCT_GGG	-0.412	5.08e-13		CCT_GGG	-0.456	1.07e-14
TCC_GGA	-0.299	2.05e-14		TCC_GGA	-0.392	1.5e-14		TCC_GGA	-0.447	1.07e-14
TGG_TCA	-0.259	2.05e-14		TGG_TCA	-0.362	1.5e-14		TGG_TCA	-0.444	1.07e-14
CTT_AAG	-0.258	2.05e-14		CTT_AAG	-0.363	1.5e-14		CTT_AAG	-0.443	1.07e-14
CGC_TCG	-0.143	0.209		CGC_TCG	-0.263	4.85e-05		CGC_TCG	-0.437	4.57e-14
TCT_AGA	-0.273	2.05e-14		TCT_AGA	-0.374	1.5e-14		TCT_AGA	-0.422	1.07e-14
TTC_GTA	-0.174	2.05e-14		TTC_GTA	-0.319	1.5e-14		TTC_GTA	-0.418	1.07e-14
TAA_TTA	-0.186	2.05e-14		TAA_TTA	-0.323	1.5e-14		TAA_TTA	-0.394	1.07e-14
CCC_GGG	-0.305	2.05e-14		CCC_GGG	-0.435	1.5e-14		CCC_GGG	-0.394	1.07e-14
CCT_TGG	-0.074	0.34		CCT_TGG	-0.279	1.5e-14		CCT_TGG	-0.385	1.07e-14
TCG_CGA	-0.275	3.64e-10		TCG_CGA	-0.394	1.5e-14		TCG_CGA	-0.371	1.07e-14
CGC_CCG	-0.157	0.336		CGC_CCG	-0.26	0.00387		CGC_CCG	-0.364	2.84e-06
CCA_CGG	-0.067	0.732		CCA_CGG	-0.161	0.0229		CCA_CGG	-0.356	1.78e-11
TCT_GGA	-0.087	0.00801		TCT_GGA	-0.208	1.5e-14		TCT_GGA	-0.342	1.07e-14
TGT_GTA	-0.059	0.0437		TGT_GTA	-0.185	1.5e-14		TGT_GTA	-0.341	1.07e-14
TAC_GTA	-0.24	2.05e-14		TAC_GTA	-0.286	1.5e-14		TAC_GTA	-0.336	1.07e-14
CCG_CAG	-0.203	1.59e-11		CCG_CAG	-0.267	1.5e-14		CCG_CAG	-0.331	1.07e-14
TAG_CTA	-0.24	2.05e-14		TAG_CTA	-0.312	1.5e-14		TAG_CTA	-0.326	1.07e-14
CAA_CTG	-0.075	0.491		CAA_CTG	-0.21	4.24e-06		CAA_CTG	-0.324	1.07e-14
CTG_CAG	-0.098	0.0437		CTG_CAG	-0.244	1.87e-14		CTG_CAG	-0.293	1.07e-14
CCC_GAG	-0.098	0.0324		CCC_GAG	-0.139	5.99e-05		CCC_GAG	-0.279	1.07e-14
TAT_ATA	-0.114	2.48e-09		TAT_ATA	-0.192	1.5e-14		TAT_ATA	-0.274	1.07e-14
CTT_GAG	-0.035	0.625		CTT_GAG	-0.16	6.95e-12		CTT_GAG	-0.269	1.07e-14
TTA_TAA	-0.111	2.05e-14		TTA_TAA	-0.191	1.5e-14		TTA_TAA	-0.267	1.07e-14
TTC_GAA	-0.073	0.00128		TTC_GAA	-0.196	1.5e-14		TTC_GAA	-0.265	1.07e-14
TGG_CCA	-0.244	3.02e-14		TGG_CCA	-0.31	1.5e-14		TGG_CCA	-0.262	1.07e-14
CCG_AGG	-0.058	0.603		CCG_AGG	-0.134	0.00387		CCG_AGG	-0.261	3.1e-12
TAC_GCA	-0.077	0.251		TAC_GCA	-0.202	3.52e-09		TAC_GCA	-0.255	1.07e-14
CAC_ATG	-0.036	0.807		CAC_ATG	-0.134	0.000386		CAC_ATG	-0.245	3.12e-14
CGT_GTG	-0.002	0.995		CGT_GTG	-0.119	0.00356		CGT_GTG	-0.244	1.57e-13
CTA_TGG	-0.088	0.0972		CTA_TGG	-0.148	2.46e-05		CTA_TGG	-0.244	1.07e-14
CCA_GGG	-0.054	0.867		CCA_GGG	-0.202	0.0121		CCA_GGG	-0.242	0.000629
CAC_GAG	-0.017	0.934		CAC_GAG	-0.141	0.000386		CAC_GAG	-0.239	2.63e-12
TTG_CAA	-0.163	2.05e-14		TTG_CAA	-0.201	1.5e-14		TTG_CAA	-0.236	1.07e-14
CAG_CAG	-0.115	0.0102		CAG_CAG	-0.168	2.32e-06		CAG_CAG	-0.235	9.5e-13
CTC_GGG	-0.105	0.399		CTC_GGG	-0.262	6.02e-06		CTC_GGG	-0.23	8.38e-05
TGC_ACA	-0.031	0.702		TGC_ACA	-0.127	6.8e-08		TGC_ACA	-0.227	1.07e-14
CCG_CCG	-0.107	0.0283		CCG_CCG	-0.182	2.53e-07		CCG_CCG	-0.226	1.31e-11
CAC_CTG	-0.067	0.566		CAC_CTG	-0.161	0.00109		CAC_CTG	-0.224	2.07e-07
TAG_TTA	-0.071	0.000383		TAG_TTA	-0.157	1.5e-14		TAG_TTA	-0.223	1.07e-14
CCG_GGG	0.011	0.982		CCG_GGG	-0.048	0.687		CCG_GGG	-0.212	0.000149
TGA_GCA	-0.056	0.171		TGA_GCA	-0.098	6.94e-05		TGA_GCA	-0.21	1.07e-14
CTG_TAG	-0.123	0.00204		CTG_TAG	-0.164	1.55e-06		CTG_TAG	-0.21	5.53e-11
TTC_GGA	-0.076	0.0437		TTC_GGA	-0.148	1.28e-08		TTC_GGA	-0.209	1.07e-14
CAC_TTG	-0.016	0.911		CAC_TTG	-0.119	1.33e-05		CAC_TTG	-0.201	1.07e-14
CCT_AAG	-0.032	0.833		CCT_AAG	-0.079	0.119		CCT_AAG	-0.196	2.44e-09
CGC_GGG	0.035	0.927		CGC_GGG	-0.042	0.819		CGC_GGG	-0.196	0.0202
TCA_CGA	-0.062	0.135		TCA_CGA	-0.112	9.18e-06		TCA_CGA	-0.196	1.07e-14
CAT_CTG	-0.048	0.349		CAT_CTG	-0.09	0.000916		CAT_CTG	-0.189	1.07e-14
TGT_TCA	-0.022	0.68		TGT_TCA	-0.11	3.45e-12		TGT_TCA	-0.187	1.07e-14
CAA_GTG	-0.063	0.377		CAA_GTG	-0.073	0.131		CAA_GTG	-0.183	5.69e-09
TGC_GGA	0.024	0.905		TGC_GGA	-0.075	0.209		TGC_GGA	-0.178	2e-06
TTT_ATA	-0.039	0.234		TTT_ATA	-0.118	3.32e-13		TTT_ATA	-0.177	1.07e-14
CTA_CAG	0	1		CTA_CAG	-0.105	0.0567		CTA_CAG	-0.176	2.35e-05
TAG_CCA	-0.058	0.303		TAG_CCA	-0.09	0.00648		TAG_CCA	-0.174	3.12e-11
TGG_GCA	-0.03	0.886		TGG_GCA	-0.105	0.0567		TGG_GCA	-0.172	3.53e-05
TTT_AAA	-0.033	0.348		TTT_AAA	-0.089	4.15e-08		TTT_AAA	-0.171	1.07e-14
CGG_GTG	-0.032	0.891		CGG_GTG	-0.073	0.349		CGG_GTG	-0.167	0.000406
CCA_AGG	-0.033	0.855		CCA_AGG	-0.076	0.217		CCA_AGG	-0.166	2.43e-05
TAT_GTA	-0.056	0.166		TAT_GTA	-0.099	3.31e-05		TAT_GTA	-0.166	1.07e-14
CGG_CAG	-0.065	0.632		CGG_CAG	-0.128	0.0319		CGG_CAG	-0.166	0.000819
CTC_AAG	-0.027	0.736		CTC_AAG	-0.078	0.00387		CTC_AAG	-0.165	1.59e-14
CTC_GCG	-0.081	0.85		CTC_GCG	-0.113	0.549		CTC_GCG	-0.158	0.282
TGA_CCA	-0.017	0.817		TGA_CCA	-0.087	1.46e-06		TGA_CCA	-0.154	1.07e-14
CAT_TTG	-0.006	0.98		CAT_TTG	-0.08	0.0464		CAT_TTG	-0.152	2.22e-07
TGC_TCA	-0.057	0.0419		TGC_TCA	-0.104	1.08e-07		TGC_TCA	-0.151	1.07e-14
CTT_ATG	-0.046	0.447		CTT_ATG	-0.089	0.00307		CTT_ATG	-0.151	1.53e-09
TTG_CTA	-0.081	9.27e-08		TTG_CTA	-0.141	1.5e-14		TTG_CTA	-0.148	1.07e-14
CAT_AAG	-0.014	0.923		CAT_AAG	-0.071	0.0339		CAT_AAG	-0.148	2.44e-09
GAT_GGG	-0.075	0.654		GAT_GGG	-0.008	0.967		GAT_GGG	-0.144	0.0405
CTC_TAG	-0.033	0.723		CTC_TAG	-0.085	0.00819		CTC_TAG	-0.142	4.56e-08
AGC_GGG	-0.159	0.424		AGC_GGG	-0.167	0.241		AGC_GGG	-0.141	0.329
CCT_CGG	0.003	0.994		CCT_CGG	-0.049	0.653		CCT_CGG	-0.134	0.0303
TCT_TGA	-0.021	0.871		TCT_TGA	-0.098	0.000942		TCT_TGA	-0.134	2.59e-07
CAG_TGG	0.002	0.992		CAG_TGG	-0.101	0.00295		CAG_TGG	-0.134	6.28e-06
TTG_TAA	-0.033	0.416		TTG_TAA	-0.08	1.25e-05		TTG_TAA	-0.131	1.07e-14
CCC_TGG	-0.107	0.209		CCC_TGG	-0.151	0.00519		CCC_TGG	-0.129	0.0215
CAA_TCG	-0.023	0.817		CAA_TCG	-0.084	0.00151		CAA_TCG	-0.126	2.44e-08
TGC_ATA	-0.043	0.354		TGC_ATA	-0.05	0.126		TGC_ATA	-0.12	1.45e-08
TCC_AGA	-0.061	0.218		TCC_AGA	-0.122	1.01e-05		TCC_AGA	-0.118	1.39e-05
CAG_CGG	-0.051	0.799		CAG_CGG	-0.078	0.355		CAG_CGG	-0.115	0.0716
TCC_GGG	0.035	0.917		TCC_GGG	-0.021	0.908		TCC_GGG	-0.115	0.235
CTT_GGG	-0.029	0.899		CTT_GGG	-0.063	0.417		CTT_GGG	-0.114	0.0286
TCC_TGA	0.005	0.986		TCC_TGA	-0.044	0.417		TCC_TGA	-0.113	0.000305
CTT_AGG	-0.029	0.805		CTT_AGG	-0.092	0.0038		CTT_AGG	-0.112	8.51e-05
CTG_AGG	-0.084	0.514		CTG_AGG	-0.001	0.998		CTG_AGG	-0.112	0.119
CTG_TGG	-0.065	0.627		CTG_TGG	-0.045	0.663		CTG_TGG	-0.111	0.0667
TTG_TGA	-0.06	0.307		TTG_TGA	-0.048	0.336		TTG_TGA	-0.109	0.000371
TGG_CGA	-0.078	0.0506		TGG_CGA	-0.072	0.0519		TGG_CGA	-0.109	0.000149
CCC_AGG	-0.044	0.889		CCC_AGG	-0.114	0.253		CCC_AGG	-0.109	0.255
CCA_GGT	-0.023	0.937		CCA_GGT	-0.113	0.134		CCA_GGT	-0.108	0.135
TTG_CGA	-0.08	0.102		TTG_CGA	-0.062	0.2		TTG_CGA	-0.106	0.00168
TCT_CGA	-0.024	0.814		TCT_CGA	-0.051	0.17		TCT_CGA	-0.105	2.12e-05
CAC_GGG	-0.049	0.807		CAC_GGG	-0.106	0.13		CAC_GGG	-0.103	0.119
CAG_GTG	-0.019	0.966		CAG_GTG	-0.062	0.686		CAG_GTG	-0.101	0.381
CGT_GGG	-0.062	0.807		CGT_GGG	-0.025	0.877		CGT_GGG	-0.1	0.296
CTC_GTG	-0.064	0.829		CTC_GTG	-0.11	0.346		CTC_GTG	-0.099	0.381
TTA_TTA	-0.026	0.627		TTA_TTA	-0.061	0.00341		TTA_TTA	-0.097	2.96e-08
CGA_TGG	-0.008	0.98		CGA_TGG	-0.032	0.7		CGA_TGG	-0.096	0.0369
CAT_TGT	-0.033	0.831		CAT_TGT	-0.059	0.315		CAT_TGT	-0.096	0.0229
CGC_ATG	0.008	0.986		CGC_ATG	-0.066	0.505		CGC_ATG	-0.096	0.205
GTG_GGA	-0.013	0.941		GTG_GGA	-0.063	0.187		GTG_GGA	-0.094	0.00861
TTA_TGA	-0.01	0.937		TTA_TGA	-0.056	0.0627		TTA_TGA	-0.092	5.75e-05
TGT_AGA	-0.038	0.336		TGT_AGA	-0.069	0.00127		TGT_AGA	-0.092	1.05e-06
TGA_TGA	-0.045	0.491		TGA_TGA	-0.031	0.576		TGA_TGA	-0.091	0.00166
CAG_ATG	-0.002	0.993		CAG_ATG	-0.058	0.292		CAG_ATG	-0.091	0.026
ACG_GGG	-0.022	0.937		ACG_GGG	-0.047	0.653		ACG_GGG	-0.091	0.2
CAT_GCG	0.007	0.989		CAT_GCG	-0.006	0.973		CAT_GCG	-0.089	0.264
CAT_GGA	-0.054	0.764		CAT_GGA	-0.076	0.371		CAT_GGA	-0.089	0.226
CAA_TGG	-0.044	0.551		CAA_TGG	-0.051	0.268		CAA_TGG	-0.088	0.00633
TGA_CTA	-0.026	0.723		TGA_CTA	-0.045	0.163		TGA_CTA	-0.088	6.99e-05
CCC_GCG	-0.015	0.98		CCC_GCG	-0.085	0.561		CCC_GCG	-0.086	0.512
GCT_TAA	-0.028	0.607		GCT_TAA	-0.063	0.00474		GCT_TAA	-0.086	5.87e-06
TCG_AGA	-0.031	0.665		TCG_AGA	-0.029	0.52		TCG_AGA	-0.086	0.000399
CTA_TTG	-0.021	0.832		CTA_TTG	-0.068	0.00833		CTA_TTG	-0.086	0.000148
CTT_GGA	-0.01	0.951		CTT_GGA	-0.071	0.0414		CTT_GGA	-0.085	0.00394
GTC_GGG	-0.062	0.807		GTC_GGG	-0.01	0.961		GTC_GGG	-0.084	0.409
CTC_CAG	-0.054	0.595		CTC_CAG	-0.096	0.0543		CTC_CAG	-0.084	0.0979
CCA_TCG	-0.05	0.628		CCA_TCG	-0.052	0.415		CCA_TCG	-0.084	0.071
GAT_GTG	-0.057	0.634		GAT_GTG	-0.043	0.627		GAT_GTG	-0.084	0.156
TCG_GGA	0.024	0.911		TCG_GGA	-0.043	0.627		TCG_GGA	-0.084	0.151
TGC_TGG	-0.038	0.852		TGC_TGG	-0.036	0.715		TGC_TGG	-0.082	0.211
CGA_CTG	0.004	0.992		CGA_CTG	-0.024	0.766		CGA_CTG	-0.081	0.0686
CCG_CTG	-0.032	0.865		CCG_CTG	-0.071	0.269		CCG_CTG	-0.081	0.148
CTA_AAG	-0.014	0.932		CTA_AAG	-0.067	0.116		CTA_AAG	-0.081	0.0221
CCG_GGT	-0.011	0.983		CCG_GGT	-0.061	0.628		CCG_GGT	-0.081	0.413
GCC_GGC	-0.028	0.922		GCC_GGC	-0.03	0.832		GCC_GGC	-0.08	0.371
GCG_AAG	-0.022	0.923		GCG_AAG	-0.099	0.109		GCG_AAG	-0.08	0.211
CCT_TTG	-0.062	0.457		CCT_TTG	-0.082	0.11		CCT_TTG	-0.08	0.105
AAG_GGG	-0.051	0.732		AAG_GGG	-0.044	0.637		AAG_GGG	-0.078	0.235
CGG_CGG	0.054	0.807		CGG_CGG	-0.033	0.817		CGG_CGG	-0.078	0.393
CAG_TCG	-0.002	0.996		CAG_TCG	-0.028	0.726		CAG_TCG	-0.078	0.0906
CCT_GGA	0.002	0.996		CCT_GGA	-0.074	0.301		CCT_GGA	-0.078	0.234
GAC_GAG	-0.035	0.903		GAC_GAG	-0.054	0.657		GAC_GAG	-0.078	0.404
CGG_TAG	-0.025	0.89		CGG_TAG	0.005	0.967		CGG_TAG	-0.077	0.107
TTG_TTA	-0.028	0.301		TTG_TTA	-0.064	5.01e-06		TTG_TTA	-0.077	3.71e-09
CTA_GAG	-0.049	0.239		CTA_GAG	-0.074	0.004		CTA_GAG	-0.077	0.00163
TTT_GGC	-0.036	0.807		TTT_GGC	-0.027	0.749		TTT_GGC	-0.076	0.122
GTC_GGT	-0.048	0.818		GTC_GGT	-0.046	0.682		GTC_GGT	-0.075	0.366
CTA_TCG	-0.014	0.948		CTA_TCG	-0.016	0.873		CTA_TCG	-0.074	0.189
CGC_ATA	-0.005	0.99		CGC_ATA	-0.037	0.67		CGC_ATA	-0.074	0.215
ATC_TAG	-0.029	0.807		ATC_TAG	-0.044	0.376		ATC_TAG	-0.073	0.04
CGC_GAG	-0.044	0.864		CGC_GAG	-0.112	0.167		CGC_GAG	-0.073	0.435
GCT_TGT	-0.03	0.866		GCT_TGT	-0.022	0.823		GCT_TGT	-0.073	0.179
ACC_GCG	-0.078	0.389		ACC_GCG	-0.031	0.755		ACC_GCG	-0.073	0.257
CTG_CGG	-0.101	0.4		CTG_CGG	-0.033	0.816		CTG_CGG	-0.073	0.453
CGT_TGC	-0.058	0.669		CGT_TGC	0.004	0.977		CGT_TGC	-0.072	0.31
GCA_GGA	-0.051	0.519		GCA_GGA	-0.037	0.573		GCA_GGA	-0.072	0.0908
TCA_GAG	-0.092	0.0801		TCA_GAG	-0.059	0.313		TCA_GAG	-0.072	0.145
TAG_GGA	0.003	0.992		TAG_GGA	0.004	0.966		TAG_GGA	-0.072	0.0524
CGA_GGT	-0.064	0.566		CGA_GGT	-0.027	0.807		CGA_GGT	-0.071	0.291
TTT_AGA	-0.016	0.865		TTT_AGA	-0.036	0.251		TTT_AGA	-0.071	0.000698
TTT_GAA	-0.015	0.833		TTT_GAA	-0.033	0.184		TTT_GAA	-0.071	8.93e-06
CAA_TAG	0.01	0.919		CAA_TAG	-0.023	0.522		CAA_TAG	-0.071	0.000148
CGT_AAG	-0.009	0.962		CGT_AAG	-0.04	0.459		CGT_AAG	-0.07	0.0557
TTA_CGT	-0.018	0.895		TTA_CGT	-0.023	0.692		TTA_CGT	-0.07	0.0363
TGC_TTA	-0.048	0.251		TGC_TTA	-0.057	0.052		TGC_TTA	-0.07	0.00497
CCT_AGT	-0.028	0.723		CCT_AGT	-0.014	0.812		CCT_AGT	-0.069	0.00972
TCA_AGA	-0.032	0.804		TCA_AGA	-0.044	0.442		TCA_AGA	-0.069	0.102
GGC_GCC	-0.02	0.935		GGC_GCC	-0.056	0.514		GGC_GCC	-0.068	0.341
GCG_TAC	-0.035	0.549		GCG_TAC	-0.054	0.0846		GCG_TAC	-0.068	0.00801
CTT_TAG	0.001	0.995		CTT_TAG	-0.052	0.229		CTT_TAG	-0.068	0.0539
CAT_ACG	-0.024	0.911		CAT_ACG	-0.075	0.248		CAT_ACG	-0.068	0.289
ACG_GGA	-0.003	0.992		ACG_GGA	-0.023	0.773		ACG_GGA	-0.067	0.152
TAG_GGG	-0.033	0.848		TAG_GGG	-0.034	0.682		TAG_GGG	-0.066	0.247
TCC_CCG	0.01	0.98		TCC_CCG	0.001	0.997		TCC_CCG	-0.066	0.36
TGT_TTA	-0.006	0.945		TGT_TTA	-0.055	0.00295		TGT_TTA	-0.065	9.32e-05
GCC_TGC	-0.056	0.77		GCC_TGC	-0.062	0.546		GCC_TGC	-0.065	0.474
AAC_TGC	-0.077	0.416		AAC_TGC	-0.093	0.142		AAC_TGC	-0.065	0.361
TGG_ACA	0.047	0.288		TGG_ACA	-0.022	0.653		TGG_ACA	-0.065	0.0166
GCT_GAA	0.013	0.944		GCT_GAA	0.018	0.835		GCT_GAA	-0.064	0.187
TTC_AGG	-0.025	0.889		TTC_AGG	-0.043	0.55		TTC_AGG	-0.064	0.236
GCG_GTG	-0.135	0.301		GCG_GTG	-0.096	0.417		GCG_GTG	-0.064	0.633
CGT_CTG	-0.018	0.943		CGT_CTG	-0.045	0.623		CGT_CTG	-0.064	0.371
ACG_AGA	-0.005	0.986		ACG_AGA	-0.032	0.611		ACG_AGA	-0.063	0.143
CCT_ATG	-0.026	0.833		CCT_ATG	-0.023	0.726		CCT_ATG	-0.063	0.105
GGC_AAG	-0.076	0.587		GGC_AAG	-0.026	0.854		GGC_AAG	-0.063	0.516
TTT_GCG	-0.034	0.843		TTT_GCG	-0.035	0.682		TTT_GCG	-0.062	0.314
TTG_GAG	-0.028	0.876		TTG_GAG	-0.058	0.361		TTG_GAG	-0.062	0.279
CGT_GGT	-0.033	0.903		CGT_GGT	-0.034	0.791		CGT_GGT	-0.062	0.51
CGG_GTC	-0.06	0.575		CGG_GTC	-0.02	0.854		CGG_GTC	-0.062	0.353
GCA_GCA	0.015	0.963		GCA_GCA	0.039	0.767		GCA_GCA	-0.062	0.543
AAC_CGC	-0.024	0.903		AAC_CGC	-0.066	0.269		AAC_CGC	-0.061	0.288
CCG_GTC	-0.051	0.8		CCG_GTC	0.007	0.964		CCG_GTC	-0.061	0.486
TGG_AGC	0.036	0.85		TGG_AGC	-0.002	0.986		TGG_AGC	-0.061	0.376
CAC_TGG	-0.022	0.924		CAC_TGG	0.008	0.958		CAC_TGG	-0.061	0.4
CCC_GGA	0.043	0.858		CCC_GGA	-0.019	0.897		CCC_GGA	-0.06	0.527
AAC_CCA	-0.067	0.00148		AAC_CCA	-0.051	0.0308		AAC_CCA	-0.06	0.00275
CAG_GAC	-0.024	0.893		CAG_GAC	0.004	0.969		CAG_GAC	-0.06	0.256
TTC_GGG	-0.007	0.99		TTC_GGG	0.017	0.915		TTC_GGG	-0.06	0.558
CAA_GAT	-0.059	0.378		CAA_GAT	-0.023	0.759		CAA_GAT	-0.06	0.196
GTC_GGA	-0.017	0.934		GTC_GGA	-0.028	0.731		GTC_GGA	-0.06	0.282
TTG_AGA	-0.018	0.833		TTG_AGA	-0.01	0.846		TTG_AGA	-0.059	0.00686
CCA_TTG	-0.033	0.712		CCA_TTG	-0.046	0.292		CCA_TTG	-0.059	0.0959
GCT_CGT	-0.046	0.662		GCT_CGT	-0.025	0.766		GCT_CGT	-0.059	0.267
CTT_TCG	-0.023	0.895		CTT_TCG	-0.008	0.941		CTT_TCG	-0.058	0.256
CTT_ACG	-0.03	0.774		CTT_ACG	-0.07	0.0567		CTT_ACG	-0.058	0.129
GGC_ACG	-0.074	0.632		GGC_ACG	-0.091	0.302		GGC_ACG	-0.058	0.565
GTC_CCA	-0.011	0.943		GTC_CCA	-0.003	0.975		GTC_CCA	-0.058	0.138
CCT_TCG	-0.009	0.967		CCT_TCG	-0.034	0.665		CCT_TCG	-0.058	0.299
CCC_GGT	0.008	0.989		CCC_GGT	-0.073	0.546		CCC_GGT	-0.058	0.643
CTA_GGG	0.004	0.99		CTA_GGG	-0.046	0.442		CTA_GGG	-0.057	0.246
TCG_GGT	-0.042	0.732		TCG_GGT	-0.037	0.625		TCG_GGT	-0.057	0.31
ATG_TCG	-0.012	0.937		ATG_TCG	-0.025	0.682		ATG_TCG	-0.057	0.143
CGA_GTG	0.016	0.959		CGA_GTG	-0.022	0.874		CGA_GTG	-0.057	0.565
GAC_AAC	-0.026	0.843		GAC_AAC	-0.04	0.472		GAC_AAC	-0.057	0.183
CTG_GAT	0.029	0.87		CTG_GAT	-0.04	0.6		CTG_GAT	-0.057	0.341
TTG_GGT	-0.016	0.911		TTG_GGT	-0.022	0.715		TTG_GGT	-0.057	0.115
GCG_GGC	-0.083	0.691		GCG_GGC	0.02	0.92		GCG_GGC	-0.057	0.691
GCG_TGC	-0.04	0.798		GCG_TGC	-0.014	0.893		GCG_TGC	-0.056	0.373
TCT_GGT	-0.059	0.48		TCT_GGT	-0.051	0.426		TCT_GGT	-0.056	0.328
AAC_TAG	-0.003	0.99		AAC_TAG	-0.052	0.131		AAC_TAG	-0.055	0.0687
TTC_TAG	-0.048	0.189		TTC_TAG	-0.037	0.279		TTC_TAG	-0.055	0.0293
TGT_CCA	0.003	0.992		TGT_CCA	-0.041	0.51		TGT_CCA	-0.055	0.272
CAG_GTC	-0.027	0.879		CAG_GTC	-0.012	0.909		CAG_GTC	-0.055	0.339
CGC_GGC	-0.055	0.807		CGC_GGC	-0.029	0.834		CGC_GGC	-0.054	0.603
TAC_GAG	-0.033	0.818		TAC_GAG	-0.038	0.596		TAC_GAG	-0.054	0.336
TTC_TGG	-0.025	0.914		TTC_TGG	0.041	0.666		TTC_TGG	-0.054	0.497
TTC_CGG	-0.011	0.959		TTC_CGG	-0.081	0.131		TTC_CGG	-0.054	0.376
AAA_AGT	-0.05	0.182		AAA_AGT	-0.068	0.00714		AAA_AGT	-0.054	0.0473
CTA_GAA	-0.037	0.436		CTA_GAA	-0.055	0.0422		CTA_GAA	-0.053	0.0397
CGT_CAG	-0.023	0.932		CGT_CAG	0.017	0.901		CGT_CAG	-0.053	0.563
CTG_GGG	0	1		CTG_GGG	-0.042	0.573		CTG_GGG	-0.053	0.362
TGC_CCA	0	1		TGC_CCA	0.014	0.837		TGC_CCA	-0.053	0.177
TGA_GAG	-0.057	0.21		TGA_GAG	-0.055	0.131		TGA_GAG	-0.053	0.125
AGT_TGC	-0.042	0.68		AGT_TGC	-0.026	0.734		AGT_TGC	-0.053	0.316
TCA_GGA	-0.006	0.98		TCA_GGA	-0.019	0.776		TCA_GGA	-0.052	0.213
CAG_GGA	0.006	0.976		CAG_GGA	0.002	0.983		CAG_GGA	-0.052	0.216
CGA_TAG	-0.015	0.934		CGA_TAG	-0.029	0.682		CGA_TAG	-0.052	0.314
TGA_ACA	0.01	0.919		TGA_ACA	-0.022	0.536		TGA_ACA	-0.051	0.0151
CAT_TCG	-0.028	0.833		CAT_TCG	-0.067	0.134		CAT_TCG	-0.051	0.291
TTG_GAA	-0.008	0.944		TTG_GAA	-0.014	0.766		TTG_GAA	-0.051	0.0383
CAG_TAG	-0.042	0.531		CAG_TAG	-0.058	0.134		CAG_TAG	-0.051	0.193
ATC_GCT	-0.015	0.919		ATC_GCT	-0.01	0.9		ATC_GCT	-0.051	0.209
CTC_ACG	-0.016	0.927		CTC_ACG	-0.016	0.847		CTC_ACG	-0.051	0.314
CGC_AGA	-0.029	0.907		CGC_AGA	-0.096	0.154		CGC_AGA	-0.051	0.55
GTA_GGG	-0.024	0.888		GTA_GGG	-0.055	0.331		GTA_GGG	-0.051	0.349
GCA_GGC	-0.098	0.484		GCA_GGC	-0.109	0.246		GCA_GGC	-0.051	0.691
ACC_AGT	-0.011	0.959		ACC_AGT	-0.085	0.0867		ACC_AGT	-0.051	0.396
CGG_CCA	-0.034	0.732		CGG_CCA	-0.067	0.108		CGG_CCA	-0.051	0.251
AAC_GGG	-0.033	0.814		AAC_GGG	-0.021	0.808		AAC_GGG	-0.051	0.349
CCT_ACG	-0.005	0.99		CCT_ACG	-0.074	0.246		CCT_ACG	-0.051	0.483
CAA_ACA	-0.021	0.855		CAA_ACA	-0.036	0.411		CAA_ACA	-0.05	0.153
GTG_GCG	0.003	0.992		GTG_GCG	-0.095	0.134		GTG_GCG	-0.05	0.531
GTC_AAG	-0.037	0.648		GTC_AAG	-0.065	0.0896		GTC_AAG	-0.05	0.216
CTC_TCG	-0.017	0.934		CTC_TCG	-0.026	0.767		CTC_TCG	-0.05	0.434
CCA_GAT	-0.036	0.783		CCA_GAT	-0.031	0.682		CCA_GAT	-0.05	0.367
GTT_CTG	-0.017	0.895		GTT_CTG	-0.046	0.254		GTT_CTG	-0.05	0.175
GAC_GTG	-0.088	0.332		GAC_GTG	-0.02	0.865		GAC_GTG	-0.05	0.542
TTA_GGC	-0.056	0.695		TTA_GGC	-0.011	0.941		TTA_GGC	-0.05	0.546
CCC_TGC	-0.085	0.235		CCC_TGC	-0.05	0.503		CCC_TGC	-0.05	0.461
GCC_CTT	-0.023	0.905		GCC_CTT	-0.04	0.607		GCC_CTT	-0.05	0.426
AGT_GGG	-0.021	0.903		AGT_GGG	-0.018	0.829		AGT_GGG	-0.05	0.338
CAC_TAG	-0.012	0.955		CAC_TAG	-0.034	0.637		CAC_TAG	-0.05	0.377
GCT_GGA	-0.03	0.85		GCT_GGA	-0.072	0.154		GCT_GGA	-0.05	0.381
CAA_ATG	-0.012	0.934		CAA_ATG	-0.044	0.313		CAA_ATG	-0.049	0.201
AAG_GGT	-0.043	0.633		AAG_GGT	-0.023	0.761		AAG_GGT	-0.049	0.326
GTC_GAA	-0.008	0.944		GTC_GAA	-0.039	0.271		GTC_GAA	-0.049	0.0912
AGC_ATA	-0.012	0.913		AGC_ATA	-0.027	0.518		AGC_ATA	-0.049	0.0739
GTC_AGG	-0.013	0.944		GTC_AGG	-0.033	0.664		GTC_AGG	-0.049	0.387
GCG_GGT	-0.043	0.832		GCG_GGT	-0.034	0.759		GCG_GGT	-0.049	0.587
GAC_TTT	-0.043	0.507		GAC_TTT	-0.044	0.326		GAC_TTT	-0.049	0.218
GGT_GGG	0.021	0.865		GGT_GGG	-0.025	0.665		GGT_GGG	-0.049	0.215
ATC_GGA	-0.035	0.769		ATC_GGA	-0.008	0.938		ATC_GGA	-0.049	0.342
CTC_TTG	-0.011	0.957		CTC_TTG	-0.029	0.709		CTC_TTG	-0.049	0.404
GAA_GGT	0.028	0.885		GAA_GGT	-0.048	0.52		GAA_GGT	-0.049	0.471
CCT_GGC	-0.024	0.932		CCT_GGC	-0.023	0.864		CCT_GGC	-0.048	0.634
GAC_TAG	-0.061	0.328		GAC_TAG	-0.074	0.0804		GAC_TAG	-0.048	0.334
AAT_GAG	-0.016	0.895		AAT_GAG	-0.01	0.873		AAT_GAG	-0.048	0.138
TAA_TCA	-0.009	0.925		TAA_TCA	-0.026	0.459		TAA_TCA	-0.048	0.0372
GCT_CGC	-0.056	0.547		GCT_CGC	-0.06	0.322		GCT_CGC	-0.048	0.451
TTA_CGC	-0.001	0.996		TTA_CGC	0	0.997		TTA_CGC	-0.048	0.279
GCG_GAA	-0.036	0.645		GCG_GAA	0.004	0.961		GCG_GAA	-0.047	0.233
CAT_AGG	-0.011	0.957		CAT_AGG	-0.069	0.177		CAT_AGG	-0.047	0.408
AGC_GGA	-0.035	0.81		AGC_GGA	-0.025	0.768		AGC_GGA	-0.047	0.443
TCA_GAA	-0.025	0.744		TCA_GAA	-0.044	0.181		TCA_GAA	-0.047	0.12
GTC_GTC	-0.023	0.884		GTC_GTC	-0.023	0.742		GTC_GTC	-0.047	0.349
CCG_GCA	-0.066	0.478		CCG_GCA	-0.035	0.686		CCG_GCA	-0.047	0.517
CGG_TGT	-0.015	0.943		CGG_TGT	-0.035	0.657		CGG_TGT	-0.047	0.464
ACT_CAG	-0.055	0.403		ACT_CAG	-0.052	0.301		ACT_CAG	-0.046	0.352
TTG_CGG	-0.016	0.919		TTG_CGG	-0.043	0.439		TTG_CGG	-0.046	0.342
TGG_GGC	-0.073	0.669		TGG_GGC	-0.032	0.824		TGG_GGC	-0.046	0.707
ACC_CGA	-0.009	0.986		ACC_CGA	-0.014	0.942		ACC_CGA	-0.046	0.725
ATC_TGG	0.018	0.934		ATC_TGG	0.042	0.609		ATC_TGG	-0.046	0.528
CTG_CTG	-0.032	0.817		CTG_CTG	-0.007	0.945		CTG_CTG	-0.046	0.412
AAT_GGC	-0.034	0.732		AAT_GGC	0.001	0.994		AAT_GGC	-0.046	0.326
AAT_CTG	-0.014	0.893		AAT_CTG	-0.015	0.761		AAT_CTG	-0.046	0.097
GTG_AGC	-0.018	0.905		GTG_AGC	-0.036	0.505		GTG_AGC	-0.046	0.309
CCC_GAC	0.006	0.986		CCC_GAC	-0.04	0.63		CCC_GAC	-0.046	0.517
GAT_GGT	-0.013	0.94		GAT_GGT	-0.027	0.673		GAT_GGT	-0.045	0.341
CTA_GAC	-0.007	0.986		CTA_GAC	-0.032	0.75		CTA_GAC	-0.045	0.593
ATG_GTA	-0.042	0.37		ATG_GTA	-0.033	0.395		ATG_GTA	-0.045	0.147
GCT_AGC	0.012	0.962		GCT_AGC	-0.006	0.963		GCT_AGC	-0.045	0.56
GAG_GAC	-0.025	0.81		GAG_GAC	-0.027	0.607		GAG_GAC	-0.045	0.246
CTT_TTG	0.011	0.923		CTT_TTG	-0.028	0.517		CTT_TTG	-0.045	0.153
AGA_TGG	-0.053	0.484		AGA_TGG	-0.042	0.489		AGA_TGG	-0.045	0.404
GTG_GGT	-0.004	0.991		GTG_GGT	-0.013	0.874		GTG_GGT	-0.045	0.397
ACT_GAG	-0.025	0.845		ACT_GAG	-0.042	0.432		ACT_GAG	-0.045	0.34
CTT_CAG	-0.019	0.919		CTT_CAG	-0.015	0.873		CTT_CAG	-0.045	0.471
CGA_AGG	0.034	0.821		CGA_AGG	-0.011	0.916		CGA_AGG	-0.044	0.503
ACG_TGT	-0.06	0.393		ACG_TGT	-0.016	0.854		ACG_TGT	-0.044	0.428
TGC_ACG	-0.042	0.784		TGC_ACG	-0.053	0.463		TGC_ACG	-0.044	0.541
TTT_GGA	-0.027	0.74		TTT_GGA	-0.001	0.993		TTT_GGA	-0.044	0.205
CTG_GCC	-0.083	0.547		CTG_GCC	-0.027	0.846		CTG_GCC	-0.044	0.712
CCT_GGT	-0.026	0.911		CCT_GGT	-0.013	0.923		CCT_GGT	-0.043	0.605
GGC_GCG	0	1		GGC_GCG	0.008	0.956		GGC_GCG	-0.043	0.596
CAA_GGA	0.02	0.885		CAA_GGA	-0.006	0.942		CAA_GGA	-0.043	0.318
GGC_GGA	-0.042	0.732		GGC_GGA	-0.075	0.154		GGC_GGA	-0.043	0.51
CCA_GTA	-0.047	0.499		CCA_GTA	-0.054	0.232		CCA_GTA	-0.043	0.361
TGG_GTA	0.016	0.911		TGG_GTA	0.015	0.837		TGG_GTA	-0.043	0.32
TAG_TCA	-0.015	0.807		TAG_TCA	-0.026	0.262		TAG_TCA	-0.043	0.00857
GAC_GGA	-0.019	0.914		GAC_GGA	-0.008	0.938		GAC_GGA	-0.043	0.464
TAC_GAA	-0.034	0.437		TAC_GAA	-0.012	0.81		TAC_GAA	-0.043	0.11
GTT_CGT	-0.045	0.712		GTT_CGT	-0.04	0.603		GTT_CGT	-0.043	0.531
GAT_TGC	-0.045	0.566		GAT_TGC	-0.015	0.85		GAT_TGC	-0.042	0.401
TCC_TTA	-0.003	0.992		TCC_TTA	-0.043	0.442		TCC_TTA	-0.042	0.42
CCT_GAG	0.029	0.852		CCT_GAG	0.028	0.715		CCT_GAG	-0.042	0.506
ATA_GGA	-0.006	0.955		ATA_GGA	-0.023	0.517		ATA_GGA	-0.042	0.0894
AGT_TGT	-0.017	0.855		AGT_TGT	-0.013	0.787		AGT_TGT	-0.042	0.135
ATT_GGA	-0.026	0.764		ATT_GGA	-0.041	0.282		ATT_GGA	-0.042	0.25
GAG_CTC	-0.004	0.983		GAG_CTC	-0.016	0.709		GAG_CTC	-0.042	0.105
GTT_GGG	0.032	0.886		GTT_GGG	-0.076	0.296		GTT_GGG	-0.042	0.646
ACT_GCT	-0.033	0.783		ACT_GCT	-0.026	0.704		ACT_GCT	-0.042	0.421
CCT_ACA	-0.026	0.87		CCT_ACA	-0.017	0.841		CCT_ACA	-0.042	0.458
GCA_AGG	-0.008	0.983		GCA_AGG	0.008	0.958		GCA_AGG	-0.041	0.66
TCC_GAA	0.027	0.807		TCC_GAA	-0.006	0.948		TCC_GAA	-0.041	0.327
TGC_AGT	-0.037	0.574		TGC_AGT	-0.045	0.273		TGC_AGT	-0.041	0.3
TTT_CTG	-0.039	0.391		TTT_CTG	-0.004	0.949		TTT_CTG	-0.041	0.176
AGA_GGT	-0.002	0.992		AGA_GGT	-0.036	0.502		AGA_GGT	-0.041	0.361
ACC_GGC	-0.008	0.992		ACC_GGC	-0.088	0.508		ACC_GGC	-0.041	0.806
CTT_CCA	0	1		CTT_CCA	-0.018	0.819		CTT_CCA	-0.041	0.445
TTT_GAG	-0.013	0.924		TTT_GAG	-0.032	0.534		TTT_GAG	-0.041	0.319
AAT_GAA	-0.008	0.937		AAT_GAA	-0.047	0.0339		AAT_GAA	-0.041	0.0735
TAC_GCT	0.012	0.944		TAC_GCT	-0.005	0.962		TAC_GCT	-0.041	0.467
ATC_GAA	0.013	0.944		ATC_GAA	-0.013	0.886		ATC_GAA	-0.04	0.528
CGA_GAC	-0.028	0.783		CGA_GAC	-0.035	0.468		CGA_GAC	-0.04	0.326
TGC_ATT	-0.044	0.527		TGC_ATT	-0.033	0.561		TGC_ATT	-0.04	0.382
AGC_AGT	-0.029	0.817		AGC_AGT	-0.022	0.765		AGC_AGT	-0.04	0.458
AAC_GAG	-0.022	0.902		AAC_GAG	-0.027	0.73		AAC_GAG	-0.04	0.515
CCA_GTC	-0.03	0.799		CCA_GTC	-0.03	0.633		CCA_GTC	-0.04	0.411
TGA_GTT	-0.007	0.957		TGA_GTT	-0.006	0.918		TGA_GTT	-0.04	0.178
AAC_TCG	-0.026	0.885		AAC_TCG	-0.053	0.398		AAC_TCG	-0.04	0.546
AAA_AGG	-0.012	0.93		AAA_AGG	-0.042	0.331		AAA_AGG	-0.04	0.333
CGC_TCA	-0.007	0.976		CGC_TCA	-0.041	0.442		CGC_TCA	-0.04	0.428
CGC_GCA	-0.023	0.93		CGC_GCA	-0.009	0.952		CGC_GCA	-0.04	0.693
GAA_GGG	0	1		GAA_GGG	-0.012	0.909		GAA_GGG	-0.04	0.58
GCG_AGT	-0.007	0.984		GCG_AGT	0.025	0.812		GCG_AGT	-0.04	0.633
CAT_GCT	-0.019	0.911		CAT_GCT	0.016	0.846		CAT_GCT	-0.04	0.492
CAA_GCC	-0.058	0.684		CAA_GCC	-0.019	0.873		CAA_GCC	-0.04	0.69
ATG_GTC	-0.064	0.21		ATG_GTC	-0.004	0.968		ATG_GTC	-0.04	0.404
TAC_GGA	0.005	0.983		TAC_GGA	-0.026	0.637		TAC_GGA	-0.039	0.353
GTC_TAA	-0.035	0.368		GTC_TAA	0.001	0.979		GTC_TAA	-0.039	0.127
ACA_CCA	-0.012	0.942		ACA_CCA	-0.038	0.442		ACA_CCA	-0.039	0.387
AGG_GGG	0.002	0.992		AGG_GGG	0.01	0.909		AGG_GGG	-0.039	0.42
GGT_GGT	0.015	0.923		GGT_GGT	0.014	0.855		GGT_GGT	-0.039	0.42
CTC_GAA	-0.042	0.301		CTC_GAA	-0.054	0.0391		CTC_GAA	-0.039	0.192
CTC_AAT	-0.009	0.931		CTC_AAT	-0.049	0.0571		CTC_AAT	-0.039	0.151
CTA_GGA	-0.022	0.934		CTA_GGA	-0.046	0.664		CTA_GGA	-0.039	0.709
CTC_CGC	-0.122	0.225		CTC_CGC	-0.096	0.279		CTC_CGC	-0.039	0.76
AGC_AGG	-0.028	0.895		AGC_AGG	-0.062	0.402		AGC_AGG	-0.039	0.646
CCA_ATG	-0.002	0.993		CCA_ATG	-0.025	0.773		CCA_ATG	-0.039	0.571
TTT_TTA	0.003	0.968		TTT_TTA	0.002	0.967		TTT_TTA	-0.039	0.00152
CAA_GGT	-0.001	0.999		CAA_GGT	-0.013	0.842		CAA_GGT	-0.039	0.338
CAG_GGG	-0.014	0.957		CAG_GGG	-0.049	0.586		CAG_GGG	-0.039	0.678
CTC_GGA	-0.024	0.911		CTC_GGA	-0.022	0.832		CTC_GGA	-0.039	0.637
CGG_ATT	0.011	0.962		CGG_ATT	0.007	0.956		CGG_ATT	-0.039	0.589
GTC_TAG	-0.007	0.962		GTC_TAG	-0.039	0.325		GTC_TAG	-0.038	0.301
TTT_CTA	-0.007	0.949		TTT_CTA	-0.009	0.861		TTT_CTA	-0.038	0.122
TAG_GAT	-0.027	0.807		TAG_GAT	-0.012	0.861		TAG_GAT	-0.038	0.381
TTT_CCG	0.009	0.965		TTT_CCG	0.059	0.263		TTT_CCG	-0.038	0.531
CCA_GGA	0.002	0.995		CCA_GGA	-0.044	0.609		CCA_GGA	-0.038	0.646
GTC_GAC	-0.002	0.995		GTC_GAC	-0.035	0.67		GTC_GAC	-0.038	0.603
TCG_AAA	-0.034	0.509		TCG_AAA	-0.04	0.234		TCG_AAA	-0.038	0.233
ATG_TGT	-0.003	0.986		ATG_TGT	-0.05	0.11		ATG_TGT	-0.038	0.25
CTT_CGG	-0.009	0.982		CTT_CGG	0.045	0.635		CTT_CGG	-0.038	0.692
GTC_TGA	-0.018	0.865		GTC_TGA	-0.021	0.657		GTC_TGA	-0.038	0.257
GCA_TGG	-0.005	0.992		GCA_TGG	-0.027	0.819		GCA_TGG	-0.038	0.708
TCT_TAG	-0.016	0.902		TCT_TAG	-0.014	0.832		TCT_TAG	-0.038	0.341
TTC_AGT	-0.032	0.519		TTC_AGT	-0.026	0.51		TTC_AGT	-0.038	0.206
GTC_AAC	-0.023	0.839		GTC_AAC	-0.039	0.381		GTC_AAC	-0.038	0.379
CCT_GTC	-0.035	0.848		CCT_GTC	-0.036	0.687		CCT_GTC	-0.038	0.652
TCT_GGC	0.057	0.752		TCT_GGC	-0.037	0.759		TCT_GGC	-0.038	0.744
AAA_GGG	-0.006	0.983		AAA_GGG	-0.021	0.783		AAA_GGG	-0.038	0.516
ACT_GGG	-0.027	0.87		ACT_GGG	-0.026	0.744		ACT_GGG	-0.038	0.567
ATT_CGT	-0.024	0.817		ATT_CGT	-0.028	0.584		ATT_CGT	-0.038	0.349
GAC_GAC	-0.029	0.836		GAC_GAC	-0.019	0.821		GAC_GAC	-0.038	0.531
ATG_GCC	0.02	0.855		ATG_GCC	0.006	0.935		ATG_GCC	-0.038	0.326
CCT_CAA	-0.023	0.833		CCT_CAA	-0.029	0.581		CCT_CAA	-0.038	0.36
CTT_CGT	-0.004	0.992		CTT_CGT	-0.028	0.816		CTT_CGT	-0.037	0.717
AGC_GAG	-0.049	0.431		AGC_GAG	-0.042	0.392		AGC_GAG	-0.037	0.438
TGG_CAA	-0.033	0.636		TGG_CAA	-0.034	0.434		TGG_CAA	-0.037	0.336
ATT_GTG	0.009	0.957		ATT_GTG	0.015	0.843		ATT_GTG	-0.037	0.462
AAG_GAG	-0.018	0.836		AAG_GAG	-0.031	0.383		AAG_GAG	-0.037	0.233
TTT_GGG	-0.002	0.992		TTT_GGG	-0.039	0.482		TTT_GGG	-0.037	0.489
ACC_CGT	-0.03	0.903		ACC_CGT	-0.002	0.989		ACC_CGT	-0.037	0.72
GTC_CGG	-0.05	0.799		GTC_CGG	-0.003	0.989		GTC_CGG	-0.037	0.734
CAA_CAC	-0.01	0.957		CAA_CAC	-0.047	0.344		CAA_CAC	-0.037	0.483
TGC_GAA	0.004	0.986		TGC_GAA	0.013	0.852		TGC_GAA	-0.037	0.404
TTG_TGG	-0.059	0.391		TTG_TGG	-0.065	0.178		TTG_TGG	-0.037	0.537
ATT_AGG	-0.037	0.491		ATT_AGG	-0.024	0.61		ATT_AGG	-0.037	0.309
CTG_GCG	-0.011	0.963		CTG_GCG	-0.015	0.891		CTG_GCG	-0.037	0.652
ATA_GGC	-0.022	0.882		ATA_GGC	-0.024	0.712		ATA_GGC	-0.036	0.483
CCG_TCC	-0.029	0.885		CCG_TCC	0.045	0.596		CCG_TCC	-0.036	0.678
GTT_CAC	-0.026	0.645		GTT_CAC	-0.048	0.0627		GTT_CAC	-0.036	0.196
CAC_ATA	-0.043	0.551		CAC_ATA	-0.028	0.646		CAC_ATA	-0.036	0.46
CCC_TTA	0.016	0.892		CCC_TTA	-0.028	0.566		CCC_TTA	-0.036	0.349
GTC_AGT	-0.075	0.0972		GTC_AGT	-0.061	0.167		GTC_AGT	-0.036	0.497
ATT_GGG	-0.024	0.893		ATT_GGG	-0.045	0.498		ATT_GGG	-0.036	0.581
ACC_AAG	-0.017	0.903		ACC_AAG	-0.03	0.599		ACC_AAG	-0.036	0.438
ACG_GTT	-0.018	0.911		ACG_GTT	0.001	0.991		ACG_GTT	-0.036	0.51
GTC_TGC	-0.002	0.995		GTC_TGC	-0.097	0.0185		GTC_TGC	-0.036	0.575
TCA_GTG	-0.008	0.969		TCA_GTG	-0.015	0.865		TCA_GTG	-0.036	0.575
TGT_GGA	-0.005	0.975		TGT_GGA	-0.023	0.586		TGT_GGA	-0.036	0.25
AAT_TCG	-0.016	0.892		AAT_TCG	-0.019	0.715		AAT_TCG	-0.036	0.353
GAC_CCC	-0.094	0.0681		GAC_CCC	-0.062	0.271		GAC_CCC	-0.035	0.603
AAC_GAA	0	1		AAC_GAA	-0.006	0.924		AAC_GAA	-0.035	0.328
ATA_GGG	-0.02	0.932		ATA_GGG	-0.02	0.859		ATA_GGG	-0.035	0.696
CCG_GGC	-0.047	0.93		CCG_GGC	-0.137	0.434		CCG_GGC	-0.035	0.9
AGC_TTG	-0.017	0.941		AGC_TTG	-0.068	0.298		AGC_TTG	-0.035	0.684
CCC_CTA	-0.012	0.934		CCC_CTA	0.01	0.892		CCC_CTA	-0.035	0.418
CCT_TGT	-0.059	0.4		CCT_TGT	-0.035	0.607		CCT_TGT	-0.035	0.569
CAG_GTT	-0.044	0.368		CAG_GTT	0.006	0.935		CAG_GTT	-0.035	0.353
CTA_GGT	0.012	0.944		CTA_GGT	0.011	0.897		CTA_GGT	-0.035	0.547
CAT_GAT	0.007	0.963		CAT_GAT	-0.032	0.545		CAT_GAT	-0.035	0.434
TTG_GCT	-0.03	0.68		TTG_GCT	0.019	0.713		TTG_GCT	-0.035	0.351
AGG_ACA	-0.03	0.673		AGG_ACA	0.001	0.986		AGG_ACA	-0.035	0.357
TGT_GTG	0.03	0.8		TGT_GTG	-0.018	0.815		TGT_GTG	-0.035	0.51
ACG_GAA	-0.006	0.968		ACG_GAA	-0.022	0.637		ACG_GAA	-0.035	0.318
GTG_CAC	0.006	0.981		GTG_CAC	0.008	0.932		GTG_CAC	-0.035	0.514
CTG_CCG	-0.021	0.931		CTG_CCG	-0.032	0.75		CTG_CCG	-0.035	0.712
TCC_ATG	0.042	0.817		TCC_ATG	-0.007	0.961		TCC_ATG	-0.035	0.727
AAC_TGG	-0.008	0.975		AAC_TGG	-0.057	0.281		AAC_TGG	-0.035	0.575
ACT_TTC	-0.025	0.807		ACT_TTC	-0.023	0.664		ACT_TTC	-0.035	0.397
GAC_AAG	0.005	0.986		GAC_AAG	-0.034	0.628		GAC_AAG	-0.034	0.59
CTT_GAA	0.003	0.99		CTT_GAA	0.011	0.856		CTT_GAA	-0.034	0.36
CTG_TTG	0.025	0.76		CTG_TTG	0.005	0.948		CTG_TTG	-0.034	0.333
ACT_GGC	0.056	0.702		ACT_GGC	0.023	0.846		ACT_GGC	-0.034	0.739
CAG_GAG	-0.008	0.963		CAG_GAG	-0.032	0.601		CAG_GAG	-0.034	0.527
ACG_GTC	0.016	0.944		ACG_GTC	0.011	0.927		ACG_GTC	-0.034	0.7
ATA_GAA	-0.008	0.955		ATA_GAA	-0.029	0.514		ATA_GAA	-0.034	0.376
TTT_GTG	-0.043	0.518		TTT_GTG	-0.033	0.544		TTT_GTG	-0.034	0.473
ACT_GTG	-0.041	0.814		ACT_GTG	-0.074	0.275		ACT_GTG	-0.034	0.714
TCC_CAA	-0.014	0.911		TCC_CAA	-0.014	0.83		TCC_CAA	-0.034	0.405
GAC_GAA	-0.033	0.723		GAC_GAA	-0.056	0.175		GAC_GAA	-0.034	0.497
CTA_GTC	-0.015	0.925		CTA_GTC	0.062	0.141		CTA_GTC	-0.034	0.53
ATG_GAA	-0.016	0.833		ATG_GAA	-0.03	0.317		ATG_GAA	-0.034	0.193
ATG_AAG	-0.021	0.824		ATG_AAG	-0.006	0.934		ATG_AAG	-0.034	0.349
TGG_TGA	0.019	0.855		TGG_TGA	0.004	0.952		TGG_TGA	-0.034	0.351
TGG_TGG	0.018	0.867		TGG_TGG	0.008	0.897		TGG_TGG	-0.034	0.374
TTG_GTG	-0.028	0.81		TTG_GTG	-0.06	0.146		TTG_GTG	-0.034	0.518
CAC_ACG	-0.004	0.986		CAC_ACG	0.005	0.956		CAC_ACG	-0.034	0.438
GCC_GAA	-0.025	0.876		GCC_GAA	-0.018	0.832		GCC_GAA	-0.034	0.602
TAA_CTA	0	1		TAA_CTA	-0.013	0.759		TAA_CTA	-0.034	0.2
GAT_CTG	-0.038	0.64		GAT_CTG	0.011	0.882		GAT_CTG	-0.034	0.516
CAG_ACG	-0.022	0.919		CAG_ACG	0.003	0.986		CAG_ACG	-0.034	0.72
ATA_TGT	-0.012	0.911		ATA_TGT	-0.001	0.993		ATA_TGT	-0.033	0.287
ATG_CAC	-0.051	0.179		ATG_CAC	-0.021	0.661		ATG_CAC	-0.033	0.344
CGA_GGA	-0.031	0.865		CGA_GGA	-0.015	0.877		CGA_GGA	-0.033	0.678
AGC_CCA	-0.008	0.948		AGC_CCA	-0.038	0.299		AGC_CCA	-0.033	0.36
ATC_GTA	-0.026	0.758		ATC_GTA	-0.007	0.924		ATC_GTA	-0.033	0.381
TTA_GAA	-0.003	0.989		TTA_GAA	0.001	0.991		TTA_GAA	-0.033	0.267
CGA_AGT	-0.014	0.951		CGA_AGT	-0.035	0.687		CGA_AGT	-0.033	0.697
GTT_AGG	-0.002	0.993		GTT_AGG	-0.025	0.757		GTT_AGG	-0.033	0.626
CTC_GGT	-0.057	0.587		CTC_GGT	-0.076	0.222		CTC_GGT	-0.033	0.705
AGA_AGC	-0.005	0.973		AGA_AGC	-0.02	0.665		AGA_AGC	-0.033	0.339
TAG_AGG	-0.022	0.807		TAG_AGG	0.011	0.85		TAG_AGG	-0.033	0.341
TTG_ATG	-0.015	0.888		TTG_ATG	-0.019	0.685		TTG_ATG	-0.033	0.353
GTC_CCG	-0.003	0.992		GTC_CCG	-0.012	0.93		GTC_CCG	-0.033	0.741
TTA_GGG	-0.027	0.911		TTA_GGG	-0.014	0.918		TTA_GGG	-0.033	0.753
CTG_TCG	-0.002	0.992		CTG_TCG	-0.003	0.975		CTG_TCG	-0.032	0.531
AGA_AGT	-0.028	0.732		AGA_AGT	-0.012	0.854		AGA_AGT	-0.032	0.44
TAA_TGG	0.001	0.998		TAA_TGG	0.02	0.819		TAA_TGG	-0.032	0.646
TGC_CAC	-0.052	0.662		TGC_CAC	-0.025	0.802		TGC_CAC	-0.032	0.709
CAA_GGG	0.028	0.889		CAA_GGG	-0.022	0.837		CAA_GGG	-0.032	0.721
TTC_ATG	-0.024	0.686		TTC_ATG	-0.027	0.442		TTC_ATG	-0.032	0.28
TCG_GTC	-0.031	0.821		TCG_GTC	-0.002	0.981		TCG_GTC	-0.032	0.632
TTG_CTG	-0.014	0.911		TTG_CTG	0.001	0.991		TTG_CTG	-0.032	0.435
TGT_AGC	-0.019	0.833		TGT_AGC	-0.019	0.685		TGT_AGC	-0.032	0.356
ACG_GAG	-0.034	0.782		ACG_GAG	-0.036	0.586		ACG_GAG	-0.032	0.614
CCT_TTC	-0.043	0.179		CCT_TTC	-0.031	0.294		CCT_TTC	-0.032	0.254
CAG_ATA	0.019	0.782		CAG_ATA	-0.005	0.926		CAG_ATA	-0.032	0.218
GTG_ATC	-0.037	0.515		GTG_ATC	-0.031	0.48		GTG_ATC	-0.032	0.426
ATC_AGA	-0.011	0.957		ATC_AGA	-0.016	0.854		ATC_AGA	-0.031	0.633
CTT_CTG	0.018	0.902		CTT_CTG	-0.012	0.865		CTT_CTG	-0.031	0.531
TCT_GAG	-0.026	0.872		TCT_GAG	-0.01	0.923		TCT_GAG	-0.031	0.664
AAT_AGG	-0.014	0.918		AAT_AGG	-0.055	0.139		AAT_AGG	-0.031	0.503
TTC_TGC	-0.024	0.894		TTC_TGC	0.004	0.976		TTC_TGC	-0.031	0.673
TGA_TGC	-0.035	0.807		TGA_TGC	-0.039	0.595		TGA_TGC	-0.031	0.677
GAG_GGT	-0.019	0.923		GAG_GGT	-0.04	0.609		GAG_GGT	-0.031	0.702
TCG_GAA	0.03	0.732		TCG_GAA	-0.001	0.994		TCG_GAA	-0.031	0.503
CTC_TAT	-0.027	0.832		CTC_TAT	-0.01	0.91		CTC_TAT	-0.031	0.587
GGC_TGG	-0.041	0.833		GGC_TGG	0.021	0.865		GGC_TGG	-0.031	0.771
GCC_TCC	0.005	0.986		GCC_TCC	0.007	0.939		GCC_TCC	-0.031	0.6
GCC_GGT	0.059	0.692		GCC_GGT	0.049	0.63		GCC_GGT	-0.031	0.787
TAA_GCA	-0.013	0.918		TAA_GCA	0.011	0.865		TAA_GCA	-0.031	0.454
GAC_GGC	-0.078	0.577		GAC_GGC	-0.057	0.607		GAC_GGC	-0.031	0.815
TCC_TTG	-0.036	0.484		TCC_TTG	-0.06	0.0284		TCC_TTG	-0.031	0.401
TTT_ACA	0.014	0.88		TTT_ACA	0.002	0.968		TTT_ACA	-0.031	0.279
GAT_GAG	-0.017	0.912		GAT_GAG	-0.033	0.576		GAT_GAG	-0.031	0.581
ACT_CCT	-0.007	0.982		ACT_CCT	0.003	0.982		ACT_CCT	-0.031	0.702
CGT_AGG	-0.028	0.923		CGT_AGG	-0.024	0.865		CGT_AGG	-0.03	0.821
CAT_CCG	0	1		CAT_CCG	0.063	0.572		CAT_CCG	-0.03	0.826
TTG_CAC	-0.004	0.999		TTG_CAC	-0.007	0.993		TTG_CAC	-0.03	0.963
TTG_AAC	-0.005	0.976		TTG_AAC	0.016	0.747		TTG_AAC	-0.03	0.387
CCG_ATT	-0.002	0.993		CCG_ATT	-0.037	0.424		CCG_ATT	-0.03	0.527
TGA_CGG	0.001	0.996		TGA_CGG	-0.018	0.837		TGA_CGG	-0.03	0.653
GCT_CTG	-0.068	0.807		GCT_CTG	-0.126	0.236		GCT_CTG	-0.03	0.871
TCC_GTA	-0.022	0.857		TCC_GTA	-0.001	0.991		TCC_GTA	-0.03	0.535
CCC_TCG	-0.013	0.953		CCC_TCG	-0.009	0.943		CCC_TCG	-0.03	0.727
GAC_CAC	-0.04	0.34		GAC_CAC	-0.011	0.837		GAC_CAC	-0.03	0.37
ACT_CGC	-0.03	0.877		ACT_CGC	-0.061	0.371		ACT_CGC	-0.03	0.74
ATC_CGC	-0.033	0.806		ATC_CGC	-0.017	0.837		ATC_CGC	-0.03	0.648
GTT_TGA	-0.016	0.892		GTT_TGA	-0.036	0.391		GTT_TGA	-0.03	0.49
ACA_GAT	-0.016	0.889		ACA_GAT	0.011	0.857		ACA_GAT	-0.03	0.464
CAG_GGT	-0.061	0.399		CAG_GGT	-0.05	0.391		CAG_GGT	-0.029	0.678
ACA_GGG	-0.032	0.871		ACA_GGG	-0.093	0.124		ACA_GGG	-0.029	0.765
ATC_TTA	-0.035	0.673		ATC_TTA	-0.006	0.946		ATC_TTA	-0.029	0.563
TTG_AGC	-0.018	0.895		TTG_AGC	-0.019	0.766		TTG_AGC	-0.029	0.548
ATA_AGC	-0.027	0.817		ATA_AGC	-0.025	0.686		ATA_AGC	-0.029	0.592
CGC_TTG	0.023	0.911		CGC_TTG	0.037	0.665		CGC_TTG	-0.029	0.745
TAA_GAA	-0.036	0.407		TAA_GAA	-0.027	0.462		TAA_GAA	-0.029	0.379
GAC_TGT	-0.049	0.595		GAC_TGT	0.004	0.968		GAC_TGT	-0.029	0.693
CCC_CTG	-0.015	0.941		CCC_CTG	-0.008	0.943		CCC_CTG	-0.029	0.7
GTT_AGA	-0.023	0.815		GTT_AGA	-0.016	0.783		GTT_AGA	-0.029	0.491
TAC_AGC	-0.018	0.914		TAC_AGC	-0.027	0.687		TAC_AGC	-0.029	0.648
ATT_CGG	-0.001	0.996		ATT_CGG	-0.017	0.874		ATT_CGG	-0.029	0.754
TCA_TTG	0.03	0.741		TCA_TTG	0.016	0.817		TCA_TTG	-0.029	0.572
CTT_GCT	-0.041	0.625		CTT_GCT	0.006	0.954		CTT_GCT	-0.029	0.623
GTG_GGG	0.06	0.469		GTG_GGG	-0.015	0.873		GTG_GGG	-0.029	0.714
CCG_GCG	0.062	0.749		CCG_GCG	-0.02	0.896		CCG_GCG	-0.029	0.838
ACT_GGA	0.043	0.807		ACT_GGA	-0.023	0.837		ACT_GGA	-0.029	0.783
TCA_GCG	-0.033	0.885		TCA_GCG	-0.002	0.99		TCA_GCG	-0.029	0.798
ATC_TTG	-0.007	0.969		ATC_TTG	-0.024	0.726		ATC_TTG	-0.029	0.635
TTG_GAC	-0.006	0.968		TTG_GAC	-0.042	0.221		TTG_GAC	-0.029	0.453
GCT_AGG	0.058	0.712		GCT_AGG	0.021	0.871		GCT_AGG	-0.028	0.809
GCT_AAG	0	0.999		GCT_AAG	-0.026	0.634		GCT_AAG	-0.028	0.548
CTC_AGG	-0.018	0.949		CTC_AGG	-0.044	0.69		CTC_AGG	-0.028	0.827
TTT_TGG	0.014	0.918		TTT_TGG	-0.001	0.993		TTT_TGG	-0.028	0.533
ACC_ACA	-0.004	0.986		ACC_ACA	0	0.999		ACC_ACA	-0.028	0.584
GAG_TGC	-0.025	0.865		GAG_TGC	-0.044	0.439		GAG_TGC	-0.028	0.673
GAG_GTA	-0.03	0.712		GAG_GTA	-0.046	0.232		GAG_GTA	-0.028	0.539
GAA_GAA	-0.013	0.859		GAA_GAA	-0.014	0.682		GAA_GAA	-0.028	0.22
TGT_TGC	-0.018	0.89		TGT_TGC	-0.014	0.832		TGT_TGC	-0.028	0.554
TTG_AGG	0.002	0.992		TTG_AGG	-0.028	0.395		TTG_AGG	-0.028	0.359
TTG_GCA	0.012	0.919		TTG_GCA	0.007	0.909		TTG_GCA	-0.028	0.471
TGA_TAA	-0.008	0.911		TGA_TAA	0.006	0.873		TGA_TAA	-0.028	0.169
ACC_GGA	0.001	0.996		ACC_GGA	0.008	0.943		ACC_GGA	-0.028	0.741
GGC_GTC	0.016	0.957		GGC_GTC	0.046	0.68		GGC_GTC	-0.028	0.831
CGC_CAT	-0.038	0.843		CGC_CAT	0.032	0.748		CGC_CAT	-0.028	0.79
TCA_GGG	0.027	0.921		TCA_GGG	0.062	0.549		TCA_GGG	-0.028	0.836
CTC_GCC	0.039	0.919		CTC_GCC	-0.013	0.958		CTC_GCC	-0.028	0.899
CGC_GGA	-0.029	0.944		CGC_GGA	-0.016	0.943		CGC_GGA	-0.028	0.899
CCC_GTG	-0.041	0.833		CCC_GTG	0.027	0.82		CCC_GTG	-0.028	0.806
CCA_CCC	0.073	0.61		CCA_CCC	0.041	0.73		CCA_CCC	-0.027	0.836
CTG_AGC	-0.017	0.946		CTG_AGC	-0.016	0.898		CTG_AGC	-0.027	0.805
ATA_AGT	-0.008	0.944		ATA_AGT	-0.009	0.873		ATA_AGT	-0.027	0.421
GCT_TTC	-0.017	0.902		GCT_TTC	-0.004	0.961		GCT_TTC	-0.027	0.594
TTC_TTA	-0.023	0.632		TTC_TTA	0.004	0.93		TTC_TTA	-0.027	0.287
TTT_AGT	-0.009	0.924		TTT_AGT	-0.034	0.234		TTT_AGT	-0.027	0.358
AAC_AGT	-0.022	0.833		AAC_AGT	-0.006	0.943		AAC_AGT	-0.027	0.561
GCC_TAA	-0.01	0.927		GCC_TAA	-0.014	0.769		GCC_TAA	-0.027	0.42
ATT_TTA	-0.018	0.732		ATT_TTA	-0.006	0.899		ATT_TTA	-0.027	0.253
CAT_GTC	-0.025	0.852		CAT_GTC	-0.051	0.273		CAT_GTC	-0.027	0.646
CAC_TGC	0.036	0.89		CAC_TGC	0.026	0.853		CAC_TGC	-0.027	0.838
AAT_CGA	-0.021	0.807		AAT_CGA	-0.015	0.755		AAT_CGA	-0.027	0.464
TCC_ACT	-0.047	0.527		TCC_ACT	0.002	0.98		TCC_ACT	-0.027	0.67
GGT_GGA	0.048	0.54		GGT_GGA	0.015	0.858		GGT_GGA	-0.027	0.692
ACC_GCT	-0.036	0.807		ACC_GCT	-0.031	0.692		ACC_GCT	-0.027	0.739
TAC_ATG	-0.036	0.732		TAC_ATG	-0.032	0.633		TAC_ATG	-0.027	0.688
CTC_GCT	0.003	0.995		CTC_GCT	0.008	0.966		CTC_GCT	-0.027	0.856
GCG_GGA	-0.013	0.943		GCG_GGA	-0.015	0.863		GCG_GGA	-0.027	0.708
GTT_CGC	-0.042	0.733		GTT_CGC	-0.04	0.583		GTT_CGC	-0.027	0.741
AAC_GGC	0.011	0.983		AAC_GGC	-0.007	0.971		AAC_GGC	-0.027	0.872
TGC_TTG	-0.026	0.851		TGC_TTG	0.015	0.853		TGC_TTG	-0.027	0.686
GCT_GTA	0.004	0.992		GCT_GTA	-0.003	0.986		GCT_GTA	-0.027	0.831
TTT_GGT	-0.009	0.94		TTT_GGT	-0.011	0.832		TTT_GGT	-0.027	0.442
CAT_TAT	-0.027	0.645		CAT_TAT	0.002	0.979		CAT_TAT	-0.027	0.427
GCT_TTT	0.016	0.919		GCT_TTT	-0.01	0.915		GCT_TTT	-0.027	0.689
ACT_CTA	0	0.999		ACT_CTA	0.008	0.885		ACT_CTA	-0.027	0.416
AGC_TTA	-0.014	0.911		AGC_TTA	-0.045	0.217		AGC_TTA	-0.026	0.546
TGT_GGT	0.007	0.983		TGT_GGT	0.011	0.923		TGT_GGT	-0.026	0.76
CGC_AGG	0.007	0.986		CGC_AGG	-0.07	0.442		CGC_AGG	-0.026	0.836
CCT_CTG	-0.009	0.944		CCT_CTG	-0.002	0.979		CCT_CTG	-0.026	0.55
CTA_GTA	-0.015	0.914		CTA_GTA	-0.017	0.798		CTA_GTA	-0.026	0.627
TGA_AAG	-0.021	0.824		TGA_AAG	-0.018	0.712		TGA_AAG	-0.026	0.51
AAA_CAC	-0.025	0.715		AAA_CAC	-0.009	0.864		AAA_CAC	-0.026	0.462
TGT_CGT	-0.011	0.927		TGT_CGT	-0.005	0.937		TGT_CGT	-0.026	0.517
TTT_TGC	-0.017	0.895		TTT_TGC	-0.003	0.967		TTT_TGC	-0.026	0.597
ACC_GAA	0.02	0.87		ACC_GAA	-0.022	0.684		ACC_GAA	-0.026	0.587
GCA_TAT	0.013	0.927		GCA_TAT	-0.013	0.846		GCA_TAT	-0.026	0.611
ATT_TGG	-0.01	0.957		ATT_TGG	-0.02	0.795		ATT_TGG	-0.026	0.691
CCA_ACA	-0.035	0.638		CCA_ACA	-0.033	0.502		CCA_ACA	-0.026	0.604
ATT_GAG	-0.025	0.739		ATT_GAG	-0.011	0.849		ATT_GAG	-0.026	0.51
TTC_TGT	-0.007	0.968		TTC_TGT	-0.022	0.69		TTC_TGT	-0.026	0.606
ACA_GGT	-0.001	0.999		ACA_GGT	0.011	0.943		ACA_GGT	-0.026	0.832
GCA_GGT	-0.011	0.944		GCA_GGT	-0.039	0.472		GCA_GGT	-0.026	0.672
ATC_AAG	-0.017	0.902		ATC_AAG	-0.04	0.364		ATC_AAG	-0.026	0.603
TGA_GGA	-0.035	0.699		TGA_GGA	-0.039	0.435		TGA_GGA	-0.026	0.649
CCT_CTA	-0.003	0.992		CCT_CTA	-0.009	0.928		CCT_CTA	-0.026	0.713
CAT_AGT	-0.032	0.798		CAT_AGT	-0.031	0.63		CAT_AGT	-0.026	0.693
ACA_CCG	-0.026	0.911		ACA_CCG	-0.025	0.819		ACA_CCG	-0.026	0.805
AGC_TAT	-0.047	0.518		AGC_TAT	-0.019	0.803		AGC_TAT	-0.026	0.691
GTA_GAG	-0.03	0.732		GTA_GAG	-0.03	0.561		GTA_GAG	-0.026	0.617
TAG_CAA	-0.002	0.992		TAG_CAA	-0.034	0.363		TAG_CAA	-0.025	0.523
TGC_AGA	0.003	0.992		TGC_AGA	-0.006	0.942		TGC_AGA	-0.025	0.642
TGG_CGT	-0.033	0.803		TGG_CGT	-0.031	0.637		TGG_CGT	-0.025	0.711
CCT_CGT	-0.023	0.911		CCT_CGT	0.013	0.909		CCT_CGT	-0.025	0.779
TTC_TTG	-0.006	0.982		TTC_TTG	-0.001	0.994		TTC_TTG	-0.025	0.677
GGT_GTG	0.017	0.911		GGT_GTG	-0.02	0.748		GGT_GTG	-0.025	0.647
TTG_AAA	-0.015	0.855		TTG_AAA	-0.003	0.964		TTG_AAA	-0.025	0.397
TTG_GCC	0.025	0.871		TTG_GCC	0.031	0.657		TTG_GCC	-0.025	0.727
CCG_GAA	0.021	0.919		CCG_GAA	-0.043	0.598		CCG_GAA	-0.025	0.796
TAC_TGG	-0.011	0.969		TAC_TGG	-0.021	0.856		TAC_TGG	-0.025	0.823
TTT_TCA	-0.022	0.669		TTT_TCA	-0.012	0.772		TTT_TCA	-0.025	0.349
GCC_CGG	-0.018	0.944		GCC_CGG	-0.039	0.692		GCC_CGG	-0.025	0.83
AAT_GAT	-0.009	0.934		AAT_GAT	-0.015	0.734		AAT_GAT	-0.025	0.438
AGC_AAT	-0.042	0.403		AGC_AAT	-0.015	0.812		AGC_AAT	-0.025	0.579
CCT_GCT	-0.015	0.911		CCT_GCT	-0.018	0.766		CCT_GCT	-0.025	0.634
CAT_GGT	-0.013	0.937		CAT_GGT	-0.006	0.949		CAT_GGT	-0.025	0.693
CGT_CGG	-0.095	0.391		CGT_CGG	-0.032	0.812		CGT_CGG	-0.025	0.854
CGT_GGA	-0.045	0.8		CGT_GGA	-0.04	0.673		CGT_GGA	-0.025	0.815
CGG_AGC	-0.031	0.865		CGG_AGC	-0.006	0.961		CGG_AGC	-0.025	0.787
GAG_ATG	0.019	0.918		GAG_ATG	0.01	0.925		GAG_ATG	-0.025	0.754
CAA_GAC	-0.027	0.807		CAA_GAC	-0.006	0.943		CAA_GAC	-0.025	0.657
CGG_TAC	-0.031	0.774		CGG_TAC	-0.019	0.791		CGG_TAC	-0.025	0.688
TAT_CTA	-0.005	0.957		TAT_CTA	-0.016	0.594		TAT_CTA	-0.025	0.261
CAC_AGT	-0.005	0.986		CAC_AGT	-0.055	0.271		CAC_AGT	-0.025	0.714
TAT_ACA	-0.005	0.962		TAT_ACA	-0.015	0.702		TAT_ACA	-0.025	0.413
GAT_GGA	-0.023	0.992		GAT_GGA	-0.027	0.967		GAT_GGA	-0.025	0.972
AGC_AAG	-0.022	0.911		AGC_AAG	0.004	0.974		AGC_AAG	-0.025	0.779
GCT_AAC	-0.02	0.885		GCT_AAC	-0.002	0.976		GCT_AAC	-0.025	0.671
AAC_ACA	-0.024	0.762		AAC_ACA	-0.024	0.581		AAC_ACA	-0.025	0.529
TAG_GAC	0.006	0.974		TAG_GAC	0.027	0.61		TAG_GAC	-0.025	0.628
GCC_TAG	-0.012	0.957		GCC_TAG	-0.004	0.975		GCC_TAG	-0.025	0.764
CAC_TTC	0.016	0.892		CAC_TTC	-0.026	0.583		CAC_TTC	-0.025	0.58
CAA_AGG	0.012	0.955		CAA_AGG	-0.024	0.779		CAA_AGG	-0.025	0.768
ACT_TCA	0.005	0.968		ACT_TCA	0.012	0.83		ACT_TCA	-0.025	0.527
ATG_GCG	-0.019	0.942		ATG_GCG	0.043	0.656		ATG_GCG	-0.025	0.831
TCG_GTA	-0.051	0.39		TCG_GTA	-0.027	0.654		TCG_GTA	-0.025	0.678
AGA_GAG	-0.008	0.956		AGA_GAG	-0.029	0.561		AGA_GAG	-0.024	0.621
ATT_TTG	0	1		ATT_TTG	-0.025	0.508		ATT_TTG	-0.024	0.495
CAT_TAA	-0.011	0.911		CAT_TAA	-0.015	0.719		CAT_TAA	-0.024	0.442
AGT_GTC	-0.031	0.551		AGT_GTC	-0.001	0.993		AGT_GTC	-0.024	0.525
ATG_GGA	0.015	0.911		ATG_GGA	-0.047	0.245		ATG_GGA	-0.024	0.639
TTC_GGT	-0.054	0.685		TTC_GGT	-0.064	0.401		TTC_GGT	-0.024	0.825
CGA_TAC	0.021	0.807		CGA_TAC	-0.018	0.686		CGA_TAC	-0.024	0.528
CTC_CGG	0.002	0.997		CTC_CGG	-0.029	0.856		CTC_CGG	-0.024	0.892
CGT_TTG	0.016	0.919		CGT_TTG	-0.018	0.819		CGT_TTG	-0.024	0.726
TTT_TAA	-0.012	0.807		TTT_TAA	-0.012	0.635		TTT_TAA	-0.024	0.148
GAG_GTG	-0.007	0.982		GAG_GTG	-0.03	0.692		GAG_GTG	-0.024	0.768
GAT_AGT	0.036	0.457		GAT_AGT	0.013	0.805		GAT_AGT	-0.024	0.542
ACC_CCG	-0.007	0.969		ACC_CCG	-0.013	0.874		ACC_CCG	-0.024	0.724
ACT_CAA	0.007	0.946		ACT_CAA	-0.008	0.873		ACT_CAA	-0.024	0.461
GGT_CCG	0.002	0.996		GGT_CCG	-0.055	0.502		GGT_CCG	-0.024	0.824
CTC_TTC	0.008	0.944		CTC_TTC	0.027	0.472		CTC_TTC	-0.024	0.523
TAG_GAG	-0.017	0.919		TAG_GAG	-0.05	0.328		TAG_GAG	-0.024	0.732
CGT_CGA	0.009	0.972		CGT_CGA	0.046	0.534		CGT_CGA	-0.024	0.798
TGT_GGG	-0.021	0.919		TGT_GGG	-0.032	0.714		TGT_GGG	-0.024	0.806
CAA_GCG	-0.004	0.992		CAA_GCG	-0.06	0.251		CAA_GCG	-0.024	0.755
AAT_TTA	-0.006	0.934		AAT_TTA	-0.023	0.278		AAT_TTA	-0.024	0.233
ATG_ACG	-0.02	0.911		ATG_ACG	-0.006	0.961		ATG_ACG	-0.024	0.767
ATT_GGT	-0.009	0.943		ATT_GGT	-0.029	0.529		ATT_GGT	-0.023	0.606
GGC_GAA	-0.027	0.829		GGC_GAA	-0.006	0.95		GGC_GAA	-0.023	0.719
TTC_CGC	0.003	0.992		TTC_CGC	0.007	0.946		TTC_CGC	-0.023	0.751
ATT_GCG	0.002	0.995		ATT_GCG	-0.055	0.51		ATT_GCG	-0.023	0.836
GTC_CAT	-0.067	0.439		GTC_CAT	-0.043	0.581		GTC_CAT	-0.023	0.805
CAC_CGT	-0.015	0.936		CAC_CGT	-0.013	0.886		CAC_CGT	-0.023	0.762
GTA_AAG	-0.034	0.625		GTA_AAG	-0.009	0.891		GTA_AAG	-0.023	0.636
GCC_CCA	0.018	0.899		GCC_CCA	0.008	0.915		GCC_CCA	-0.023	0.686
ACT_CGT	-0.026	0.866		ACT_CGT	-0.02	0.808		ACT_CGT	-0.023	0.759
AAT_GGG	-0.073	0.227		AAT_GGG	-0.052	0.364		AAT_GGG	-0.023	0.766
TCG_ATG	0.005	0.986		TCG_ATG	-0.029	0.646		TCG_ATG	-0.023	0.723
TTC_CGA	-0.015	0.936		TTC_CGA	-0.008	0.936		TTC_CGA	-0.023	0.764
TCG_AAT	-0.019	0.833		TCG_AAT	-0.011	0.834		TCG_AAT	-0.023	0.55
ACG_ATG	0.011	0.946		ACG_ATG	0.053	0.247		ACG_ATG	-0.023	0.721
TCC_TGT	-0.016	0.936		TCC_TGT	-0.018	0.847		TCC_TGT	-0.023	0.786
CAG_AGA	-0.03	0.862		CAG_AGA	-0.008	0.948		CAG_AGA	-0.023	0.803
TGT_GTC	0.022	0.855		TGT_GTC	0.019	0.755		TGT_GTC	-0.023	0.689
CCT_GCC	0.036	0.805		CCT_GCC	0.029	0.711		CCT_GCC	-0.023	0.782
GAG_GCT	-0.021	0.903		GAG_GCT	-0.011	0.909		GAG_GCT	-0.023	0.771
AGT_GAT	0.001	0.998		AGT_GAT	-0.028	0.489		AGT_GAT	-0.023	0.577
CTT_TAT	-0.031	0.389		CTT_TAT	-0.016	0.664		CTT_TAT	-0.023	0.42
TCT_AAC	-0.005	0.967		TCT_AAC	-0.008	0.865		TCT_AAC	-0.023	0.464
TGA_AGA	-0.009	0.923		TGA_AGA	-0.025	0.442		TGA_AGA	-0.023	0.487
AGT_TGG	-0.041	0.646		AGT_TGG	-0.063	0.166		AGT_TGG	-0.022	0.744
CGA_CGT	0.043	0.782		CGA_CGT	-0.021	0.838		CGA_CGT	-0.022	0.825
AAC_GGT	-0.011	0.934		AAC_GGT	-0.028	0.583		AAC_GGT	-0.022	0.661
GAT_AAC	-0.003	0.98		GAT_AAC	-0.015	0.667		GAT_AAC	-0.022	0.398
GCG_GTC	-0.017	0.892		GCG_GTC	-0.028	0.583		GCG_GTC	-0.022	0.667
AGA_GGA	0.018	0.857		AGA_GGA	-0.005	0.943		AGA_GGA	-0.022	0.605
ACT_CCC	-0.02	0.903		ACT_CCC	-0.037	0.548		ACT_CCC	-0.022	0.752
GAC_TCA	-0.017	0.903		GAC_TCA	-0.051	0.213		GAC_TCA	-0.022	0.696
GCC_TCT	-0.041	0.745		GCC_TCT	-0.059	0.334		GCC_TCT	-0.022	0.805
CTC_TTT	-0.015	0.933		CTC_TTT	-0.028	0.699		CTC_TTT	-0.022	0.77
GGG_AGT	0.029	0.855		GGG_AGT	0.045	0.502		GGG_AGT	-0.022	0.799
GTT_GGA	0.012	0.924		GTT_GGA	-0.005	0.943		GTT_GGA	-0.022	0.631
ACC_CAG	-0.024	0.847		ACC_CAG	0.011	0.886		ACC_CAG	-0.022	0.724
TAA_GAC	-0.002	0.992		TAA_GAC	-0.028	0.526		TAA_GAC	-0.022	0.636
GAA_GAG	-0.029	0.659		GAA_GAG	0.003	0.968		GAA_GAG	-0.022	0.603
ACG_AGG	-0.017	0.924		ACG_AGG	0.007	0.949		ACG_AGG	-0.022	0.791
ATA_GTA	-0.037	0.478		ATA_GTA	-0.021	0.65		ATA_GTA	-0.022	0.614
AGT_TCC	-0.006	0.976		AGT_TCC	-0.012	0.862		AGT_TCC	-0.022	0.692
GTG_AAT	-0.015	0.886		GTG_AAT	-0.001	0.983		GTG_AAT	-0.022	0.581
AAA_GAA	0.009	0.936		AAA_GAA	-0.011	0.827		AAA_GAA	-0.022	0.544
AGT_GAA	-0.029	0.518		AGT_GAA	-0.005	0.925		AGT_GAA	-0.022	0.528
AAA_GGT	-0.014	0.944		AAA_GGT	-0.059	0.336		AAA_GGT	-0.022	0.808
CCG_GGA	0.001	0.999		CCG_GGA	-0.009	0.953		CCG_GGA	-0.021	0.871
AGT_GCA	0.005	0.984		AGT_GCA	-0.007	0.923		AGT_GCA	-0.021	0.696
AAA_GCA	-0.02	0.807		AAA_GCA	-0.022	0.599		AAA_GCA	-0.021	0.582
CAC_ATC	-0.013	0.914		CAC_ATC	-0.037	0.374		CAC_ATC	-0.021	0.679
TGA_AAC	-0.018	0.807		TGA_AAC	-0.024	0.459		TGA_AAC	-0.021	0.51
CGG_ACC	0.022	0.87		CGG_ACC	0.012	0.871		CGG_ACC	-0.021	0.739
GCT_GAG	-0.081	0.399		GCT_GAG	-0.058	0.488		GCT_GAG	-0.021	0.856
GCT_CGG	-0.002	0.995		GCT_CGG	-0.005	0.967		GCT_CGG	-0.021	0.808
TTC_AGA	0.009	0.944		TTC_AGA	-0.014	0.811		TTC_AGA	-0.021	0.667
ACT_GAA	-0.005	0.96		ACT_GAA	-0.018	0.624		ACT_GAA	-0.021	0.498
TTC_TAA	-0.015	0.882		TTC_TAA	0.004	0.943		TTC_TAA	-0.021	0.569
GGT_CGT	-0.004	0.986		GGT_CGT	-0.025	0.673		GGT_CGT	-0.021	0.727
AAA_GCT	-0.007	0.962		AAA_GCT	-0.009	0.877		AAA_GCT	-0.021	0.646
ATC_AAT	0.014	0.903		ATC_AAT	-0.016	0.759		ATC_AAT	-0.021	0.65
CTC_AGA	-0.011	0.957		CTC_AGA	-0.038	0.592		CTC_AGA	-0.021	0.803
CTC_CCC	-0.046	0.654		CTC_CCC	-0.04	0.57		CTC_CCC	-0.021	0.805
AGC_TTC	-0.031	0.523		AGC_TTC	-0.012	0.807		AGC_TTC	-0.021	0.58
AGC_ATG	0.031	0.83		AGC_ATG	-0.012	0.901		AGC_ATG	-0.021	0.803
GAA_GGA	-0.001	0.996		GAA_GGA	-0.023	0.637		GAA_GGA	-0.021	0.646
GAT_TAC	-0.006	0.951		GAT_TAC	0.003	0.963		GAT_TAC	-0.021	0.49
TAT_AGC	-0.04	0.505		TAT_AGC	-0.012	0.86		TAT_AGC	-0.021	0.696
ACC_CGC	-0.061	0.723		ACC_CGC	-0.012	0.938		ACC_CGC	-0.021	0.886
TAT_TTA	-0.004	0.969		TAT_TTA	-0.021	0.514		TAT_TTA	-0.021	0.473
ATC_TAC	-0.018	0.732		ATC_TAC	0.012	0.724		ATC_TAC	-0.021	0.416
ATT_TGA	-0.041	0.349		ATT_TGA	-0.03	0.427		ATT_TGA	-0.021	0.623
AGA_ATG	0.012	0.934		AGA_ATG	0.025	0.649		AGA_ATG	-0.021	0.71
TAA_ACC	-0.021	0.829		TAA_ACC	-0.04	0.265		TAA_ACC	-0.021	0.652
CCA_TGT	0.019	0.911		CCA_TGT	-0.062	0.2		CCA_TGT	-0.021	0.788
TTT_TTG	-0.003	0.986		TTT_TTG	0.018	0.659		TTT_TTG	-0.021	0.546
CTT_TGA	-0.024	0.752		CTT_TGA	-0.032	0.371		CTT_TGA	-0.021	0.621
GTA_GTG	0.029	0.853		GTA_GTG	0.03	0.686		GTA_GTG	-0.021	0.806
TGA_GTG	-0.01	0.943		TGA_GTG	-0.028	0.604		TGA_GTG	-0.02	0.716
CCG_AAT	-0.001	0.999		CCG_AAT	0.028	0.752		CCG_AAT	-0.02	0.833
CCT_GAA	0.004	0.982		CCT_GAA	-0.005	0.941		CCT_GAA	-0.02	0.677
CCG_CTA	-0.004	0.992		CCG_CTA	0.015	0.91		CCG_CTA	-0.02	0.868
AAA_GTC	-0.031	0.739		AAA_GTC	0.005	0.955		AAA_GTC	-0.02	0.74
ATC_GGT	-0.041	0.719		ATC_GGT	-0.024	0.768		ATC_GGT	-0.02	0.807
ATT_GCA	0.04	0.403		ATT_GCA	-0.004	0.958		ATT_GCA	-0.02	0.66
AAG_GGA	0.008	0.956		AAG_GGA	0.015	0.812		AAG_GGA	-0.02	0.708
CCC_TAT	-0.049	0.574		CCC_TAT	-0.001	0.994		CCC_TAT	-0.02	0.803
AAG_GCC	0.018	0.895		AAG_GCC	-0.021	0.73		AAG_GCC	-0.02	0.732
AGG_GGT	0.004	0.99		AGG_GGT	0.018	0.837		AGG_GGT	-0.02	0.806
AAC_GCT	-0.033	0.833		AAC_GCT	0	0.998		AAC_GCT	-0.02	0.831
TCC_ACA	0.011	0.932		TCC_ACA	0.003	0.965		TCC_ACA	-0.02	0.691
TAA_ATT	-0.018	0.64		TAA_ATT	-0.007	0.846		TAA_ATT	-0.02	0.358
GTC_CTG	0.063	0.547		GTC_CTG	-0.014	0.909		GTC_CTG	-0.02	0.855
CCC_ACA	-0.007	0.986		CCC_ACA	0.007	0.959		CCC_ACA	-0.02	0.841
CCA_TAT	0.005	0.983		CCA_TAT	-0.03	0.532		CCA_TAT	-0.02	0.708
CGT_GAG	-0.012	0.954		CGT_GAG	-0.007	0.952		CGT_GAG	-0.02	0.827
CCT_GAC	0.003	0.992		CCT_GAC	0.006	0.961		CCT_GAC	-0.02	0.834
CAG_AAC	0.002	0.992		CAG_AAC	0.001	0.989		CAG_AAC	-0.02	0.691
TGA_GGG	0.027	0.833		TGA_GGG	0.001	0.993		TGA_GGG	-0.02	0.769
GAT_GAC	-0.007	0.959		GAT_GAC	-0.013	0.829		GAT_GAC	-0.02	0.692
CAT_CAG	0.023	0.77		CAT_CAG	-0.007	0.915		CAT_CAG	-0.02	0.646
GTT_TAG	-0.016	0.855		GTT_TAG	-0.045	0.0997		GTT_TAG	-0.02	0.597
CGA_AAA	-0.012	0.911		CGA_AAA	-0.009	0.871		CGA_AAA	-0.02	0.608
CGT_CGT	0.009	0.963		CGT_CGT	-0.001	0.997		CGT_CGT	-0.02	0.815
AAC_AGG	0	1		AAC_AGG	-0.021	0.742		AAC_AGG	-0.02	0.761
CGC_AGC	-0.05	0.833		CGC_AGC	-0.016	0.918		CGC_AGC	-0.02	0.903
TCG_GGG	0.006	0.992		TCG_GGG	-0.058	0.586		TCG_GGG	-0.02	0.894
AAG_ATG	0.01	0.94		AAG_ATG	-0.017	0.75		AAG_ATG	-0.02	0.691
ACT_GCG	-0.021	0.933		ACT_GCG	-0.001	0.995		ACT_GCG	-0.02	0.871
AGC_CGA	-0.032	0.911		AGC_CGA	-0.046	0.709		AGC_CGA	-0.02	0.906
ATA_GAC	-0.041	0.239		ATA_GAC	-0.024	0.508		ATA_GAC	-0.02	0.6
CCT_CAC	-0.027	0.872		CCT_CAC	0.035	0.645		CCT_CAC	-0.019	0.833
TGG_CCG	-0.03	0.739		TGG_CCG	-0.042	0.336		TGG_CCG	-0.019	0.741
ACA_GTC	-0.058	0.482		ACA_GTC	-0.041	0.547		ACA_GTC	-0.019	0.823
GAC_GTC	0.017	0.901		GAC_GTC	-0.011	0.874		GAC_GTC	-0.019	0.747
AGA_AAC	-0.024	0.739		AGA_AAC	-0.011	0.832		AGA_AAC	-0.019	0.64
ACC_TGA	0.005	0.986		ACC_TGA	-0.003	0.98		ACC_TGA	-0.019	0.83
CCT_GTG	-0.004	0.992		CCT_GTG	-0.033	0.731		CCT_GTG	-0.019	0.866
TTA_GGT	-0.022	0.87		TTA_GGT	-0.013	0.861		TTA_GGT	-0.019	0.772
TTT_GAC	-0.004	0.984		TTT_GAC	0	0.995		TTT_GAC	-0.019	0.684
GCC_ACA	-0.034	0.752		GCC_ACA	-0.013	0.873		GCC_ACA	-0.019	0.791
AAC_ATG	-0.004	0.986		AAC_ATG	0.011	0.867		AAC_ATG	-0.019	0.714
TAA_GGA	0.002	0.991		TAA_GGA	-0.001	0.99		TAA_GGA	-0.019	0.631
GTA_GTC	-0.009	0.962		GTA_GTC	-0.003	0.976		GTA_GTC	-0.019	0.803
GTT_TAA	0.007	0.934		GTT_TAA	-0.01	0.814		GTT_TAA	-0.019	0.502
AAT_TTG	0.001	0.996		AAT_TTG	0.002	0.982		AAT_TTG	-0.019	0.691
GTC_ACC	-0.013	0.94		GTC_ACC	0.003	0.976		GTC_ACC	-0.019	0.791
CGT_GGC	0.065	0.814		CGT_GGC	0.044	0.796		CGT_GGC	-0.019	0.925
CTG_GTT	-0.096	0.149		CTG_GTT	-0.068	0.298		CTG_GTT	-0.019	0.856
GCG_AAC	-0.001	0.996		GCG_AAC	-0.022	0.709		GCG_AAC	-0.019	0.764
GTG_GAT	-0.037	0.588		GTG_GAT	-0.009	0.897		GTG_GAT	-0.019	0.74
AGC_AAA	-0.013	0.911		AGC_AAA	0.004	0.958		AGC_AAA	-0.019	0.678
CCA_TTC	0.005	0.986		CCA_TTC	-0.019	0.789		CCA_TTC	-0.019	0.786
GTG_GTC	-0.03	0.799		GTG_GTC	-0.027	0.673		GTG_GTC	-0.019	0.783
ATG_TAC	-0.002	0.992		ATG_TAC	-0.024	0.51		ATG_TAC	-0.019	0.603
ACA_GTG	-0.056	0.735		ACA_GTG	-0.048	0.646		ACA_GTG	-0.019	0.894
GAT_TAG	-0.01	0.942		GAT_TAG	-0.026	0.598		GAT_TAG	-0.019	0.721
CTT_GCA	-0.019	0.891		CTT_GCA	0.015	0.826		CTT_GCA	-0.019	0.768
CAG_TGC	-0.037	0.632		CAG_TGC	-0.03	0.588		CAG_TGC	-0.019	0.768
ATT_TCG	-0.001	0.996		ATT_TCG	-0.018	0.82		ATT_TCG	-0.019	0.801
AAC_AGC	-0.003	0.992		AAC_AGC	0.017	0.837		AAC_AGC	-0.019	0.808
TGG_GAA	-0.02	0.883		TGG_GAA	0.004	0.964		TGG_GAA	-0.019	0.764
GCT_TCA	-0.031	0.699		GCT_TCA	-0.024	0.662		GCT_TCA	-0.019	0.741
AAC_TCC	-0.045	0.378		AAC_TCC	-0.02	0.709		AAC_TCC	-0.019	0.733
ATC_ATG	0.034	0.817		ATC_ATG	0.006	0.961		ATC_ATG	-0.019	0.84
CCC_AAC	-0.013	0.944		CCC_AAC	-0.005	0.967		CCC_AAC	-0.018	0.836
TAA_GTA	-0.027	0.53		TAA_GTA	-0.027	0.363		TAA_GTA	-0.018	0.569
CCC_CTT	-0.017	0.911		CCC_CTT	-0.021	0.744		CCC_CTT	-0.018	0.787
CTC_CTA	-0.02	0.876		CTC_CTA	-0.01	0.896		CTC_CTA	-0.018	0.768
GGG_GTA	-0.048	0.297		GGG_GTA	-0.009	0.893		GGG_GTA	-0.018	0.724
TGT_AGT	0.001	0.997		TGT_AGT	-0.025	0.646		TGT_AGT	-0.018	0.752
TCG_AGT	-0.018	0.885		TCG_AGT	-0.015	0.821		TCG_AGT	-0.018	0.753
TTG_GTA	-0.01	0.924		TTG_GTA	-0.014	0.768		TTG_GTA	-0.018	0.674
TGA_TGT	0.005	0.986		TGA_TGT	-0.014	0.865		TGA_TGT	-0.018	0.803
TGT_CTA	0.012	0.93		TGT_CTA	0.012	0.85		TGT_CTA	-0.018	0.74
AAA_GCC	-0.007	0.968		AAA_GCC	-0.027	0.652		AAA_GCC	-0.018	0.776
TGA_GAC	-0.015	0.826		TGA_GAC	0.018	0.606		TGA_GAC	-0.018	0.55
CCA_GTT	-0.001	0.996		CCA_GTT	-0.004	0.964		CCA_GTT	-0.018	0.768
ATT_GAA	0.002	0.986		ATT_GAA	-0.022	0.388		ATT_GAA	-0.018	0.483
GTT_TAT	0.012	0.914		GTT_TAT	0.021	0.665		GTT_TAT	-0.018	0.705
GCA_CTG	-0.01	0.975		GCA_CTG	-0.057	0.502		GCA_CTG	-0.018	0.887
AGT_CGC	-0.029	0.844		AGT_CGC	-0.015	0.871		AGT_CGC	-0.018	0.833
ATA_AAG	-0.008	0.942		ATA_AAG	-0.022	0.581		ATA_AAG	-0.018	0.646
ACA_GAA	-0.012	0.918		ACA_GAA	0.011	0.846		ACA_GAA	-0.018	0.705
ATG_GGG	-0.002	0.996		ATG_GGG	-0.036	0.695		ATG_GGG	-0.018	0.878
CGT_ACA	-0.006	0.982		CGT_ACA	-0.017	0.812		CGT_ACA	-0.018	0.791
TGT_TGA	-0.003	0.989		TGT_TGA	-0.023	0.605		TGT_TGA	-0.018	0.693
TCC_AAT	-0.018	0.862		TCC_AAT	0.01	0.854		TCC_AAT	-0.018	0.704
GGA_GAG	0.022	0.855		GGA_GAG	0.005	0.954		GGA_GAG	-0.018	0.773
CCG_ATG	-0.002	0.995		CCG_ATG	0.022	0.76		CCG_ATG	-0.018	0.815
CCC_AGC	-0.118	0.239		CCC_AGC	-0.062	0.581		CCC_AGC	-0.018	0.912
AAC_GCG	0.027	0.919		AAC_GCG	-0.055	0.596		AAC_GCG	-0.018	0.906
AAC_TTC	-0.033	0.547		AAC_TTC	-0.022	0.623		AAC_TTC	-0.018	0.708
TAG_AAC	-0.027	0.616		TAG_AAC	-0.004	0.956		TAG_AAC	-0.017	0.672
TGA_TGG	0.017	0.923		TGA_TGG	-0.001	0.994		TGA_TGG	-0.017	0.835
CTT_TGT	-0.01	0.937		CTT_TGT	-0.02	0.682		CTT_TGT	-0.017	0.734
AAA_ATG	-0.035	0.444		AAA_ATG	0.011	0.827		AAA_ATG	-0.017	0.691
TAT_GAT	-0.046	0.212		TAT_GAT	-0.012	0.829		TAT_GAT	-0.017	0.693
AAA_ACC	-0.021	0.712		AAA_ACC	0	0.997		AAA_ACC	-0.017	0.6
CCA_GAC	0.012	0.948		CCA_GAC	-0.001	0.993		CCA_GAC	-0.017	0.836
TCA_TGT	0.009	0.943		TCA_TGT	-0.017	0.73		TCA_TGT	-0.017	0.713
TAG_TCT	-0.014	0.891		TAG_TCT	0.002	0.971		TAG_TCT	-0.017	0.689
CGA_CGA	-0.055	0.547		CGA_CGA	-0.013	0.897		CGA_CGA	-0.017	0.855
AAG_GAA	-0.017	0.858		AAG_GAA	-0.021	0.607		AAG_GAA	-0.017	0.692
CTG_AAC	-0.018	0.87		CTG_AAC	-0.022	0.65		CTG_AAC	-0.017	0.727
CAA_CTC	-0.017	0.87		CAA_CTC	-0.011	0.843		CAA_CTC	-0.017	0.713
TAA_CAC	-0.017	0.872		TAA_CAC	-0.015	0.767		TAA_CAC	-0.017	0.725
ATG_TCC	-0.019	0.839		ATG_TCC	-0.015	0.781		ATG_TCC	-0.017	0.727
TAA_CCC	-0.054	0.255		TAA_CCC	-0.006	0.939		TAA_CCC	-0.017	0.78
TCC_GCC	-0.012	0.975		TCC_GCC	-0.016	0.915		TCC_GCC	-0.017	0.912
AAG_AGG	-0.023	0.852		AAG_AGG	-0.005	0.956		AAG_AGG	-0.017	0.803
GCA_GGG	-0.099	0.225		GCA_GGG	-0.046	0.628		GCA_GGG	-0.017	0.896
ACT_AAG	-0.005	0.982		ACT_AAG	0.017	0.767		ACT_AAG	-0.017	0.771
GAG_AAG	0.023	0.911		GAG_AAG	0.019	0.847		GAG_AAG	-0.017	0.871
CAT_TTA	-0.002	0.992		CAT_TTA	0.015	0.791		CAT_TTA	-0.017	0.739
GTT_GAT	-0.004	0.981		GTT_GAT	-0.016	0.73		GTT_GAT	-0.017	0.693
GTT_TAC	0.038	0.366		GTT_TAC	0.012	0.818		GTT_TAC	-0.017	0.708
ACG_AAG	-0.026	0.837		ACG_AAG	0.001	0.993		ACG_AAG	-0.017	0.818
GCC_CGT	0.081	0.645		GCC_CGT	0.026	0.871		GCC_CGT	-0.017	0.929
GTA_TAC	0.001	0.992		GTA_TAC	0.001	0.986		GTA_TAC	-0.017	0.556
ACT_TTA	-0.035	0.986		ACT_TTA	-0.033	0.961		ACT_TTA	-0.017	0.979
AGT_TGA	-0.023	0.798		AGT_TGA	-0.017	0.726		AGT_TGA	-0.017	0.738
TAT_GCA	-0.018	0.905		TAT_GCA	0.006	0.943		TAT_GCA	-0.017	0.813
TGG_GTT	-0.006	0.98		TGG_GTT	0.01	0.893		TGG_GTT	-0.016	0.799
GCT_TAC	-0.009	0.954		GCT_TAC	0.004	0.961		GCT_TAC	-0.016	0.787
CGA_CGC	0.023	0.927		CGA_CGC	0.02	0.871		CGA_CGC	-0.016	0.904
AGA_CAC	-0.027	0.723		AGA_CAC	0.002	0.978		AGA_CAC	-0.016	0.755
GTT_GAA	-0.009	0.92		GTT_GAA	0.005	0.924		GTT_GAA	-0.016	0.611
ACA_GGA	-0.002	0.992		ACA_GGA	-0.016	0.833		ACA_GGA	-0.016	0.824
ATT_TAG	-0.031	0.518		ATT_TAG	-0.045	0.101		ATT_TAG	-0.016	0.696
ACA_CAG	-0.011	0.942		ACA_CAG	-0.005	0.955		ACA_CAG	-0.016	0.803
CGT_AAC	-0.01	0.932		CGT_AAC	0.001	0.989		CGT_AAC	-0.016	0.721
ATT_CAC	0.021	0.855		ATT_CAC	-0.026	0.629		ATT_CAC	-0.016	0.794
AAT_GTG	0.003	0.992		AAT_GTG	0.004	0.964		AAT_GTG	-0.016	0.836
AGG_GAC	0.007	0.976		AGG_GAC	0.025	0.726		AGG_GAC	-0.016	0.836
GCC_GGG	-0.019	0.924		GCC_GGG	-0.013	0.898		GCC_GGG	-0.016	0.873
AAT_ACG	-0.002	0.992		AAT_ACG	-0.013	0.847		AAT_ACG	-0.016	0.804
TCA_CGG	-0.078	0.384		TCA_CGG	-0.051	0.542		TCA_CGG	-0.016	0.893
AAC_TAA	-0.008	0.919		AAC_TAA	-0.018	0.52		AAC_TAA	-0.016	0.537
CAC_TAT	-0.008	0.957		CAC_TAT	-0.045	0.215		CAC_TAT	-0.016	0.768
CTT_TTA	-0.039	0.253		CTT_TTA	0.008	0.865		CTT_TTA	-0.016	0.689
GCT_GGG	-0.064	0.833		GCT_GGG	-0.033	0.861		GCT_GGG	-0.016	0.945
GGT_CAC	0.026	0.8		GGT_CAC	0.075	0.00996		GGT_CAC	-0.016	0.795
ACG_GCT	-0.026	0.902		ACG_GCT	0.022	0.833		ACG_GCT	-0.016	0.891
CAA_TGT	-0.05	0.336		CAA_TGT	-0.006	0.935		CAA_TGT	-0.016	0.8
GCG_ACA	-0.023	0.902		GCG_ACA	0.001	0.997		GCG_ACA	-0.016	0.871
GCG_GCA	-0.027	0.906		GCG_GCA	0.027	0.812		GCG_GCA	-0.016	0.901
GAT_CCG	-0.013	0.944		GAT_CCG	0.013	0.89		GAT_CCG	-0.016	0.862
GCT_TAG	0.019	0.936		GCT_TAG	-0.035	0.694		GCT_TAG	-0.016	0.894
CAC_TCA	-0.009	0.957		CAC_TCA	-0.03	0.596		CAC_TCA	-0.016	0.818
GGT_AGT	0.021	0.905		GGT_AGT	0.008	0.938		GGT_AGT	-0.016	0.858
CTT_ACA	-0.015	0.885		CTT_ACA	-0.003	0.961		CTT_ACA	-0.016	0.721
TCA_AGT	-0.001	0.999		TCA_AGT	-0.005	0.961		TCA_AGT	-0.016	0.836
CCT_TAT	-0.031	0.634		CCT_TAT	-0.031	0.441		CCT_TAT	-0.016	0.764
GTT_GCA	0.003	0.986		GTT_GCA	-0.008	0.865		GTT_GCA	-0.016	0.661
TGG_GTC	-0.003	0.992		TGG_GTC	0.025	0.731		TGG_GTC	-0.016	0.855
CAC_GAA	-0.034	0.667		CAC_GAA	-0.047	0.26		CAC_GAA	-0.016	0.806
GTC_TTA	0.021	0.865		GTC_TTA	0.015	0.819		GTC_TTA	-0.016	0.805
TGA_TAC	-0.028	0.68		TGA_TAC	-0.033	0.398		TGA_TAC	-0.015	0.765
GAT_GAT	0.034	0.497		GAT_GAT	0.019	0.682		GAT_GAT	-0.015	0.745
GAG_TGG	0.022	0.927		GAG_TGG	-0.04	0.685		GAG_TGG	-0.015	0.91
ACT_AAC	-0.008	0.957		ACT_AAC	-0.041	0.344		ACT_AAC	-0.015	0.808
ATG_TGA	-0.034	0.551		ATG_TGA	-0.027	0.533		ATG_TGA	-0.015	0.768
TTG_GGC	-0.027	0.899		TTG_GGC	-0.026	0.8		TTG_GGC	-0.015	0.899
CTT_TTC	-0.009	0.941		CTT_TTC	-0.009	0.883		CTT_TTC	-0.015	0.768
TGA_CGC	-0.052	0.592		TGA_CGC	-0.01	0.925		TGA_CGC	-0.015	0.878
AGG_TGT	0.007	0.968		AGG_TGT	-0.018	0.789		AGG_TGT	-0.015	0.818
CAC_GCC	-0.025	0.892		CAC_GCC	-0.055	0.406		CAC_GCC	-0.015	0.885
AGT_CTG	-0.004	0.989		AGT_CTG	-0.037	0.472		AGT_CTG	-0.015	0.833
TTC_TGA	0.007	0.962		TTC_TGA	0.018	0.739		TTC_TGA	-0.015	0.788
TTC_AAA	0.002	0.992		TTC_AAA	0.004	0.956		TTC_AAA	-0.015	0.768
TCT_TTA	0.007	0.952		TCT_TTA	-0.017	0.682		TCT_TTA	-0.015	0.724
TGG_AAG	0.022	0.817		TGG_AAG	0.035	0.391		TGG_AAG	-0.015	0.785
TCA_ATA	0.016	0.833		TCA_ATA	0.01	0.834		TCA_ATA	-0.015	0.704
TGC_GCC	0.003	0.992		TGC_GCC	0.023	0.752		TGC_GCC	-0.015	0.856
TAG_TGA	0.02	0.833		TAG_TGA	0.003	0.964		TAG_TGA	-0.015	0.773
GTA_CGG	-0.058	0.336		GTA_CGG	-0.035	0.546		GTA_CGG	-0.015	0.84
GCA_TGT	-0.027	0.889		GCA_TGT	-0.057	0.4		GCA_TGT	-0.015	0.892
ATC_ATC	0.009	0.944		ATC_ATC	0.021	0.715		ATC_ATC	-0.015	0.809
TCC_AAC	-0.025	0.833		TCC_AAC	0.02	0.751		TCC_AAC	-0.015	0.832
TTG_GGA	0.013	0.942		TTG_GGA	-0.04	0.505		TTG_GGA	-0.015	0.858
GAC_GCA	0.016	0.944		GAC_GCA	-0.035	0.726		GAC_GCA	-0.015	0.91
AGC_TAC	-0.002	0.992		AGC_TAC	-0.008	0.882		AGC_TAC	-0.015	0.75
GGG_AGC	-0.041	0.833		GGG_AGC	-0.061	0.472		GGG_AGC	-0.015	0.911
GAG_AGT	0.019	0.873		GAG_AGT	0.002	0.977		GAG_AGT	-0.015	0.806
GCT_CAA	-0.007	0.957		GCT_CAA	-0.01	0.871		GCT_CAA	-0.015	0.798
TCC_CAC	-0.009	0.96		TCC_CAC	-0.032	0.612		TCC_CAC	-0.015	0.855
TTC_CCT	-0.022	0.851		TTC_CCT	-0.026	0.635		TTC_CCT	-0.015	0.817
AAC_CTC	-0.058	0.0801		AAC_CTC	0.023	0.609		AAC_CTC	-0.015	0.779
CAT_GAA	0.02	0.87		CAT_GAA	-0.037	0.427		CAT_GAA	-0.015	0.819
CCC_CCA	-0.034	0.719		CCC_CCA	-0.023	0.708		CCC_CCA	-0.015	0.836
CTG_ATA	-0.018	0.903		CTG_ATA	-0.01	0.909		CTG_ATA	-0.015	0.84
CAA_CCG	-0.023	0.85		CAA_CCG	-0.015	0.823		CAA_CCG	-0.015	0.83
GCC_TTT	-0.007	0.957		GCC_TTT	0	0.998		GCC_TTT	-0.015	0.772
GCC_TCG	-0.015	0.937		GCC_TCG	-0.035	0.641		GCC_TCG	-0.015	0.878
ATA_TAC	-0.019	0.779		ATA_TAC	-0.004	0.94		ATA_TAC	-0.015	0.693
CGC_CAC	0.012	0.946		CGC_CAC	-0.029	0.687		CGC_CAC	-0.015	0.872
TAC_TAG	0.005	0.984		TAC_TAG	-0.035	0.508		TAC_TAG	-0.014	0.836
GTC_TGT	0.031	0.871		GTC_TGT	-0.036	0.681		GTC_TGT	-0.014	0.903
CCT_TAC	0.022	0.785		CCT_TAC	-0.014	0.789		CCT_TAC	-0.014	0.765
GTT_GAG	-0.028	0.847		GTT_GAG	-0.018	0.837		GTT_GAG	-0.014	0.872
TAG_AAG	-0.02	0.883		TAG_AAG	0.002	0.976		TAG_AAG	-0.014	0.836
ACA_GCG	-0.028	0.889		ACA_GCG	-0.04	0.639		ACA_GCG	-0.014	0.902
AAT_GTT	-0.011	0.919		AAT_GTT	-0.011	0.845		AAT_GTT	-0.014	0.781
ATA_GCG	-0.026	0.833		ATA_GCG	-0.008	0.923		ATA_GCG	-0.014	0.845
TGC_CTA	-0.034	0.583		TGC_CTA	-0.048	0.167		TGC_CTA	-0.014	0.803
GGT_CCA	-0.015	0.919		GGT_CCA	-0.008	0.923		GGT_CCA	-0.014	0.836
TGA_GCG	0.029	0.889		TGA_GCG	-0.063	0.387		TGA_GCG	-0.014	0.91
CTC_ACT	-0.007	0.976		CTC_ACT	0.001	0.994		CTC_ACT	-0.014	0.866
GAA_ATG	-0.015	0.914		GAA_ATG	0.009	0.909		GAA_ATG	-0.014	0.831
TGC_GAT	-0.059	0.521		TGC_GAT	0.029	0.734		TGC_GAT	-0.014	0.896
TTC_TCA	-0.006	0.957		TTC_TCA	0	0.997		TTC_TCA	-0.014	0.732
TGA_CCG	0.047	0.574		TGA_CCG	-0.006	0.956		TGA_CCG	-0.014	0.871
AAT_TTT	-0.003	0.986		AAT_TTT	0.017	0.678		AAT_TTT	-0.014	0.734
TAA_TGC	-0.021	0.865		TAA_TGC	-0.016	0.812		TAA_TGC	-0.014	0.836
CCC_ACT	0.021	0.932		CCC_ACT	0.004	0.976		CCC_ACT	-0.014	0.912
TAA_TGA	-0.022	0.992		TAA_TGA	-0.008	0.993		TAA_TGA	-0.014	0.979
AAG_GTC	0.011	0.942		AAG_GTC	0.013	0.858		AAG_GTC	-0.014	0.836
GTC_ATG	0.008	0.969		GTC_ATG	-0.013	0.886		GTC_ATG	-0.014	0.873
GAC_ACT	0.002	0.992		GAC_ACT	0.026	0.741		GAC_ACT	-0.014	0.885
GAT_CAC	-0.014	0.902		GAT_CAC	-0.01	0.856		GAT_CAC	-0.014	0.791
GTA_GCA	-0.031	0.673		GTA_GCA	-0.026	0.609		GTA_GCA	-0.014	0.815
GTA_AAC	-0.021	0.595		GTA_AAC	-0.007	0.865		GTA_AAC	-0.014	0.64
GTC_GTT	-0.034	0.829		GTC_GTT	-0.033	0.682		GTC_GTT	-0.014	0.896
AGC_TGC	-0.049	0.712		AGC_TGC	-0.006	0.964		AGC_TGC	-0.014	0.91
GCT_CCC	0.005	0.991		GCT_CCC	0	0.999		GCT_CCC	-0.014	0.91
TCT_GTA	-0.001	0.996		TCT_GTA	-0.013	0.832		TCT_GTA	-0.014	0.805
GTT_GCT	0.01	0.954		GTT_GCT	-0.015	0.843		GTT_GCT	-0.014	0.861
CAC_CCG	-0.01	0.957		CAC_CCG	0.004	0.964		CAC_CCG	-0.014	0.87
CTT_AAT	-0.033	0.547		CTT_AAT	-0.015	0.773		CTT_AAT	-0.014	0.798
AAT_CGT	-0.012	0.919		AAT_CGT	-0.022	0.637		AAT_CGT	-0.014	0.803
AGT_GTG	-0.009	0.954		AGT_GTG	0.019	0.743		AGT_GTG	-0.014	0.835
AAG_TAC	-0.01	0.911		AAG_TAC	-0.012	0.742		AAG_TAC	-0.014	0.7
ATC_ATA	0.014	0.886		ATC_ATA	0.018	0.688		ATC_ATA	-0.014	0.768
AAT_CGC	-0.007	0.957		AAT_CGC	0.004	0.958		AAT_CGC	-0.014	0.808
CGC_TAT	-0.078	0.267		CGC_TAT	-0.108	0.017		CGC_TAT	-0.014	0.902
AGT_GTA	0.009	0.937		AGT_GTA	0	0.994		AGT_GTA	-0.014	0.765
CCA_ACT	-0.011	0.951		CCA_ACT	0.013	0.873		CCA_ACT	-0.014	0.865
ACC_CAC	-0.018	0.914		ACC_CAC	-0.008	0.93		ACC_CAC	-0.014	0.878
TTG_AGT	-0.014	0.889		TTG_AGT	-0.016	0.724		TTG_AGT	-0.014	0.765
ATA_GAG	0.015	0.927		ATA_GAG	-0.004	0.968		ATA_GAG	-0.014	0.872
AAG_AGT	-0.028	0.68		AAG_AGT	0.005	0.937		AAG_AGT	-0.014	0.803
ATC_CCG	-0.021	0.897		ATC_CCG	-0.057	0.27		ATC_CCG	-0.013	0.878
GTA_CAG	0.024	0.81		GTA_CAG	0.01	0.883		GTA_CAG	-0.013	0.835
GTT_GTA	0.004	0.98		GTT_GTA	-0.002	0.975		GTT_GTA	-0.013	0.781
TCC_CGA	-0.017	0.937		TCC_CGA	-0.017	0.871		TCC_CGA	-0.013	0.91
GCG_AGC	-0.018	0.923		GCG_AGC	-0.019	0.837		GCG_AGC	-0.013	0.894
CAC_GGA	-0.052	0.787		CAC_GGA	-0.01	0.946		CAC_GGA	-0.013	0.93
CAC_GTC	0.053	0.555		CAC_GTC	0.004	0.968		CAC_GTC	-0.013	0.896
ACG_GGT	0.015	0.947		ACG_GGT	0.055	0.441		ACG_GGT	-0.013	0.91
GGA_GAA	0.018	0.87		GGA_GAA	0.003	0.964		GGA_GAA	-0.013	0.808
TTC_AAC	-0.016	0.807		TTC_AAC	-0.009	0.819		TTC_AAC	-0.013	0.704
CGG_TGG	-0.011	0.989		CGG_TGG	0.071	0.665		CGG_TGG	-0.013	0.956
TGA_ATA	0.001	0.993		TGA_ATA	-0.003	0.958		TGA_ATA	-0.013	0.752
CAA_AGT	-0.015	0.932		CAA_AGT	-0.028	0.67		CAA_AGT	-0.013	0.874
AAA_GAG	0.009	0.94		AAA_GAG	-0.038	0.281		AAA_GAG	-0.013	0.806
CAG_GTA	0.001	0.996		CAG_GTA	0.005	0.938		CAG_GTA	-0.013	0.803
TCA_CAT	0.019	0.885		TCA_CAT	0.007	0.929		TCA_CAT	-0.013	0.846
ATA_ACC	-0.004	0.981		ATA_ACC	0.01	0.871		ATA_ACC	-0.013	0.808
GTT_TGC	0.013	0.957		GTT_TGC	0.01	0.941		GTT_TGC	-0.013	0.914
GCT_TCG	-0.069	0.444		GCT_TCG	0.033	0.71		GCT_TCG	-0.013	0.911
ATA_TTG	0.018	0.855		ATA_TTG	0.026	0.52		ATA_TTG	-0.013	0.802
TAC_TCG	0.004	0.992		TAC_TCG	-0.008	0.952		TAC_TCG	-0.013	0.912
CGT_AAA	-0.013	0.833		CGT_AAA	-0.004	0.918		CGT_AAA	-0.013	0.667
GTT_TTT	-0.023	0.547		GTT_TTT	0.012	0.74		GTT_TTT	-0.013	0.693
TTA_GAG	0.017	0.811		TTA_GAG	-0.033	0.239		TTA_GAG	-0.013	0.749
ACG_TCG	-0.026	0.862		ACG_TCG	-0.015	0.853		ACG_TCG	-0.013	0.884
CGC_ACA	-0.006	0.986		CGC_ACA	0.036	0.646		CGC_ACA	-0.013	0.906
CCA_CGT	-0.036	0.738		CCA_CGT	-0.06	0.226		CCA_CGT	-0.013	0.886
CCC_GCA	-0.027	0.919		CCC_GCA	-0.075	0.417		CCC_GCA	-0.013	0.942
AGA_GAA	0.005	0.975		AGA_GAA	0.001	0.991		AGA_GAA	-0.013	0.815
GAG_GGG	-0.018	0.923		GAG_GGG	-0.058	0.346		GAG_GGG	-0.013	0.904
CCT_AGA	-0.015	0.923		CCT_AGA	-0.019	0.789		CCT_AGA	-0.013	0.87
CTG_GAG	0.027	0.89		CTG_GAG	-0.074	0.214		CTG_GAG	-0.013	0.91
TGC_GTC	-0.023	0.862		TGC_GTC	0.012	0.873		TGC_GTC	-0.013	0.865
GCC_CAG	0.008	0.986		GCC_CAG	-0.001	0.994		GCC_CAG	-0.013	0.939
GTC_TTG	0.015	0.902		GTC_TTG	-0.005	0.952		GTC_TTG	-0.013	0.833
TGC_TCG	0.018	0.911		TGC_TCG	0	0.999		TGC_TCG	-0.013	0.885
CAA_GAA	-0.017	0.855		CAA_GAA	-0.018	0.673		CAA_GAA	-0.013	0.794
GAG_TGT	0.007	0.959		GAG_TGT	-0.011	0.871		GAG_TGT	-0.013	0.836
ATG_ATG	-0.004	0.992		ATG_ATG	0.011	0.918		ATG_ATG	-0.013	0.91
AGT_CTA	-0.032	0.509		AGT_CTA	0.004	0.95		AGT_CTA	-0.013	0.794
TAT_AGT	0.007	0.944		TAT_AGT	-0.037	0.18		TAT_AGT	-0.013	0.768
CTA_CGG	0.023	0.906		CTA_CGG	-0.011	0.924		CTA_CGG	-0.013	0.91
TAG_AAT	-0.012	0.897		TAG_AAT	-0.01	0.832		TAG_AAT	-0.013	0.76
TTC_TCC	0	0.999		TTC_TCC	-0.007	0.903		TTC_TCC	-0.013	0.783
TTT_AAG	0.009	0.94		TTT_AAG	0.015	0.77		TTT_AAG	-0.013	0.813
GTT_GTT	0.006	0.954		GTT_GTT	0.011	0.791		GTT_GTT	-0.012	0.739
TTA_AGG	-0.019	0.905		TTA_AGG	0.001	0.993		TTA_AGG	-0.012	0.878
GGT_AGA	-0.01	0.943		GGT_AGA	0.007	0.92		GGT_AGA	-0.012	0.845
TAA_GTC	-0.003	0.986		TAA_GTC	0.012	0.749		TAA_GTC	-0.012	0.741
TTG_TTG	0.016	0.903		TTG_TTG	0.015	0.816		TTG_TTG	-0.012	0.845
CTC_TGT	-0.023	0.848		CTC_TGT	0.002	0.976		CTC_TGT	-0.012	0.856
GCA_ACT	-0.013	0.931		GCA_ACT	0.006	0.944		GCA_ACT	-0.012	0.866
AAA_TTG	-0.002	0.99		AAA_TTG	0.004	0.928		AAA_TTG	-0.012	0.719
GAT_GTA	-0.016	0.911		GAT_GTA	-0.02	0.74		GAT_GTA	-0.012	0.865
TCA_GAC	0.01	0.957		TCA_GAC	-0.014	0.866		TCA_GAC	-0.012	0.888
CAA_AAT	0.009	0.937		CAA_AAT	-0.006	0.929		CAA_AAT	-0.012	0.818
CAT_TGA	0.044	0.444		CAT_TGA	0.002	0.976		CAT_TGA	-0.012	0.857
TCT_ATC	-0.002	0.992		TCT_ATC	0.011	0.861		TCT_ATC	-0.012	0.836
CCA_CTG	0.005	0.986		CCA_CTG	-0.044	0.489		CCA_CTG	-0.012	0.901
GGC_CTT	-0.032	0.807		GGC_CTT	0.009	0.926		GGC_CTT	-0.012	0.894
CCT_CCC	-0.007	0.984		CCT_CCC	-0.033	0.675		CCT_CCC	-0.012	0.91
GGA_TCC	0.034	0.575		GGA_TCC	-0.015	0.803		GGA_TCC	-0.012	0.836
AAA_CAG	-0.001	0.997		AAA_CAG	-0.021	0.694		AAA_CAG	-0.012	0.844
ACG_ACC	-0.001	0.992		ACG_ACC	-0.003	0.961		ACG_ACC	-0.012	0.764
AGT_GTT	0.009	0.953		AGT_GTT	-0.006	0.937		AGT_GTT	-0.012	0.853
GTT_AGT	0.024	0.815		GTT_AGT	0.016	0.812		GTT_AGT	-0.012	0.856
TCC_TAC	0	1		TCC_TAC	0.025	0.612		TCC_TAC	-0.012	0.846
ATT_GTC	0	1		ATT_GTC	-0.02	0.692		ATT_GTC	-0.012	0.838
CTG_GCT	-0.001	0.999		CTG_GCT	0.015	0.874		CTG_GCT	-0.012	0.912
ATA_GTG	-0.032	0.736		ATA_GTG	-0.006	0.949		ATA_GTG	-0.012	0.874
TAG_ATC	0.005	0.968		TAG_ATC	0.014	0.759		TAG_ATC	-0.012	0.81
CTA_TGT	-0.001	0.996		CTA_TGT	-0.011	0.873		CTA_TGT	-0.012	0.865
CTG_GAA	0	1		CTG_GAA	0.005	0.952		CTG_GAA	-0.012	0.866
CCT_GTT	-0.007	0.975		CCT_GTT	-0.023	0.734		CCT_GTT	-0.012	0.891
TAT_GCG	-0.035	0.851		TAT_GCG	-0.021	0.837		TAT_GCG	-0.012	0.921
TAA_AAG	-0.011	0.943		TAA_AAG	-0.01	0.892		TAA_AAG	-0.012	0.871
TAC_AAC	-0.009	0.937		TAC_AAC	-0.008	0.89		TAC_AAC	-0.012	0.815
CAA_ACG	-0.025	0.81		CAA_ACG	-0.052	0.166		CAA_ACG	-0.012	0.865
GGG_ATG	0.009	0.975		GGG_ATG	-0.006	0.961		GGG_ATG	-0.012	0.914
GTT_GGT	-0.011	0.943		GTT_GGT	-0.029	0.583		GTT_GGT	-0.012	0.871
TTC_TAC	-0.009	0.934		TTC_TAC	0.005	0.943		TTC_TAC	-0.012	0.815
TCC_CTG	0.025	0.84		TCC_CTG	-0.006	0.948		TCC_CTG	-0.012	0.89
GCA_AGT	-0.024	0.762		GCA_AGT	0.006	0.923		GCA_AGT	-0.012	0.836
TCT_TCT	-0.006	0.957		TCT_TCT	0.03	0.402		TCT_TCT	-0.012	0.821
TTT_CAG	-0.013	0.994		TTT_CAG	-0.011	0.989		TTT_CAG	-0.011	0.981
ACT_GAC	-0.011	0.957		ACT_GAC	-0.003	0.976		ACT_GAC	-0.011	0.91
ATT_CAT	-0.03	0.662		ATT_CAT	-0.018	0.727		ATT_CAT	-0.011	0.846
GTC_ATC	-0.019	0.902		GTC_ATC	-0.009	0.92		GTC_ATC	-0.011	0.893
TTG_TCC	-0.019	0.816		TTG_TCC	-0.003	0.956		TTG_TCC	-0.011	0.814
TCC_TGG	-0.051	0.549		TCC_TGG	-0.052	0.37		TCC_TGG	-0.011	0.91
CGG_GAT	0.012	0.943		CGG_GAT	-0.031	0.613		CGG_GAT	-0.011	0.894
GTA_GAA	0	1		GTA_GAA	0.007	0.899		GTA_GAA	-0.011	0.821
TGA_ACC	-0.018	0.817		TGA_ACC	-0.006	0.909		TGA_ACC	-0.011	0.806
TTG_GCG	0.028	0.885		TTG_GCG	-0.004	0.976		TTG_GCG	-0.011	0.925
ACA_CTA	-0.02	0.855		ACA_CTA	0.01	0.876		ACA_CTA	-0.011	0.858
GTG_AAC	0.01	0.934		GTG_AAC	0.008	0.89		GTG_AAC	-0.011	0.836
CCA_TCC	-0.008	0.951		CCA_TCC	-0.036	0.372		CCA_TCC	-0.011	0.858
AGC_CCT	-0.037	0.574		AGC_CCT	0.021	0.699		AGC_CCT	-0.011	0.87
CTC_TAA	-0.004	0.983		CTC_TAA	-0.024	0.637		CTC_TAA	-0.011	0.859
ATC_CTA	-0.002	0.994		ATC_CTA	0.009	0.909		ATC_CTA	-0.011	0.878
GTA_AGG	0.015	0.902		GTA_AGG	-0.006	0.93		GTA_AGG	-0.011	0.854
GGC_TAG	0.017	0.928		GGC_TAG	-0.024	0.772		GGC_TAG	-0.011	0.912
GGT_ATG	-0.014	0.943		GGT_ATG	-0.005	0.964		GGT_ATG	-0.011	0.911
TGG_TGT	0.02	0.873		TGG_TGT	0.026	0.645		TGG_TGT	-0.011	0.885
GTT_AAG	0.004	0.99		GTT_AAG	0.025	0.74		GTT_AAG	-0.011	0.91
TTC_ACG	0.003	0.992		TTC_ACG	0.001	0.991		TTC_ACG	-0.011	0.872
TCA_TGG	0.004	0.992		TCA_TGG	-0.005	0.958		TCA_TGG	-0.011	0.91
TGA_AAT	-0.014	0.871		TGA_AAT	-0.025	0.471		TGA_AAT	-0.011	0.815
CCC_AAG	0.041	0.712		CCC_AAG	0.024	0.761		CCC_AAG	-0.011	0.912
ACG_ACA	-0.019	0.807		ACG_ACA	-0.018	0.673		ACG_ACA	-0.011	0.82
ATC_TGA	-0.026	0.871		ATC_TGA	-0.018	0.842		ATC_TGA	-0.011	0.912
CCC_CAC	0.014	0.919		CCC_CAC	-0.013	0.847		CCC_CAC	-0.011	0.888
AAG_TTG	0.006	0.961		AAG_TTG	-0.007	0.901		AAG_TTG	-0.011	0.833
GGT_GAT	0.012	0.944		GGT_GAT	0.012	0.883		GGT_GAT	-0.011	0.91
CAA_TAC	-0.034	0.463		CAA_TAC	-0.017	0.69		CAA_TAC	-0.011	0.834
AAT_GCT	0.004	0.983		AAT_GCT	0.042	0.254		AAT_GCT	-0.011	0.87
TAG_CGA	-0.03	0.578		TAG_CGA	0.005	0.938		TAG_CGA	-0.011	0.836
ATT_CGC	-0.004	0.989		ATT_CGC	-0.043	0.378		ATT_CGC	-0.011	0.899
ACC_TAC	-0.002	0.992		ACC_TAC	-0.01	0.871		ACC_TAC	-0.011	0.862
AGC_GCG	-0.023	0.919		AGC_GCG	0.018	0.877		AGC_GCG	-0.01	0.944
TGA_GGT	-0.005	0.98		TGA_GGT	-0.01	0.869		TGA_GGT	-0.01	0.858
GGC_ACT	-0.003	0.992		GGC_ACT	0.03	0.602		GGC_ACT	-0.01	0.899
AAC_ACC	-0.038	0.547		AAC_ACC	-0.054	0.124		AAC_ACC	-0.01	0.878
GTC_GGC	-0.02	0.957		GTC_GGC	-0.106	0.283		GTC_GGC	-0.01	0.957
TCG_CCA	-0.013	0.934		TCG_CCA	-0.001	0.993		TCG_CCA	-0.01	0.894
CAT_GAC	-0.008	0.969		CAT_GAC	-0.048	0.414		CAT_GAC	-0.01	0.914
TAT_GGT	-0.029	0.732		TAT_GGT	0.014	0.821		TAT_GGT	-0.01	0.878
AAG_AGC	-0.015	0.92		AAG_AGC	-0.002	0.979		AAG_AGC	-0.01	0.899
CAG_GGC	-0.015	0.954		CAG_GGC	-0.014	0.909		CAG_GGC	-0.01	0.945
TTT_ATG	0.029	0.723		TTT_ATG	-0.001	0.993		TTT_ATG	-0.01	0.876
TCA_AAG	-0.029	0.648		TCA_AAG	-0.046	0.137		TCA_AAG	-0.01	0.856
TTC_CTT	-0.007	0.968		TTC_CTT	0.003	0.976		TTC_CTT	-0.01	0.894
AGT_CAG	-0.057	0.497		AGT_CAG	-0.033	0.667		AGT_CAG	-0.01	0.921
CCA_CTT	0.012	0.902		CCA_CTT	-0.016	0.699		CCA_CTT	-0.01	0.834
CAT_TGC	-0.018	0.914		CAT_TGC	-0.018	0.825		CAT_TGC	-0.01	0.914
TAT_TGA	-0.005	0.967		TAT_TGA	0.014	0.763		TAT_TGA	-0.01	0.847
CCA_ACC	-0.026	0.788		CCA_ACC	-0.013	0.841		CCA_ACC	-0.01	0.88
TCA_GGT	0.023	0.884		TCA_GGT	0.027	0.698		TCA_GGT	-0.01	0.912
CAT_GGC	-0.005	0.992		CAT_GGC	-0.016	0.882		CAT_GGC	-0.01	0.942
TCA_AAC	-0.002	0.992		TCA_AAC	-0.011	0.791		TCA_AAC	-0.01	0.808
GAT_TCA	0.002	0.992		GAT_TCA	0.012	0.794		GAT_TCA	-0.01	0.822
GTA_CTT	-0.043	0.105		GTA_CTT	-0.021	0.534		GTA_CTT	-0.01	0.81
GAC_TAC	-0.021	0.833		GAC_TAC	-0.028	0.524		GAC_TAC	-0.01	0.872
CTT_TAC	-0.007	0.944		CTT_TAC	-0.018	0.636		CTT_TAC	-0.01	0.832
TTG_TAC	-0.018	0.86		TTG_TAC	-0.012	0.834		TTG_TAC	-0.01	0.863
TGG_ATG	0.04	0.645		TGG_ATG	0.026	0.686		TGG_ATG	-0.01	0.911
TAT_CCA	0.012	0.924		TAT_CCA	0.008	0.899		TAT_CCA	-0.01	0.88
CGA_AGC	0.02	0.934		CGA_AGC	0.013	0.918		CGA_AGC	-0.01	0.948
TGT_GAA	0.022	0.595		TGT_GAA	0.004	0.93		TGT_GAA	-0.01	0.794
TAT_GGA	-0.011	0.995		TAT_GGA	-0.004	0.994		TAT_GGA	-0.01	0.981
CTG_ATC	-0.019	0.889		CTG_ATC	0.018	0.782		CTG_ATC	-0.01	0.902
ATG_ACA	-0.019	0.807		ATG_ACA	0.003	0.958		ATG_ACA	-0.01	0.836
GAT_GAA	-0.008	0.942		GAT_GAA	-0.013	0.776		GAT_GAA	-0.01	0.838
ACA_CGG	-0.015	0.968		ACA_CGG	-0.082	0.432		ACA_CGG	-0.01	0.957
TCC_AGT	0.018	0.907		TCC_AGT	0.034	0.546		TCC_AGT	-0.01	0.91
ATT_CTG	0.027	0.867		ATT_CTG	-0.02	0.819		ATT_CTG	-0.01	0.927
GTC_GTA	0.005	0.986		GTC_GTA	0.02	0.791		GTC_GTA	-0.01	0.914
TAT_GAA	-0.01	0.919		TAT_GAA	-0.01	0.85		TAT_GAA	-0.01	0.847
TGT_TGT	-0.012	0.914		TGT_TGT	-0.001	0.991		TGT_TGT	-0.01	0.865
TAA_TAG	0.007	0.959		TAA_TAG	0.01	0.872		TAA_TAG	-0.009	0.876
CGG_GAG	0.017	0.919		CGG_GAG	0.006	0.956		CGG_GAG	-0.009	0.919
CCC_CCC	0.001	0.997		CCC_CCC	0.004	0.971		CCC_CCC	-0.009	0.92
TAC_TGA	-0.022	0.805		TAC_TGA	-0.006	0.927		TAC_TGA	-0.009	0.872
CTA_AGA	-0.072	0.0713		CTA_AGA	0.003	0.968		CTA_AGA	-0.009	0.91
TGT_ATG	0.014	0.895		TGT_ATG	-0.001	0.983		TGT_ATG	-0.009	0.862
TTG_GTT	0.013	0.911		TTG_GTT	0.018	0.7		TTG_GTT	-0.009	0.873
AAA_CAA	-0.008	0.927		AAA_CAA	-0.001	0.986		AAA_CAA	-0.009	0.835
AAG_GGC	0.023	0.882		AAG_GGC	0.021	0.781		AAG_GGC	-0.009	0.919
CCT_TTA	-0.006	0.962		CCT_TTA	0.009	0.871		CCT_TTA	-0.009	0.878
TAA_GAT	-0.014	0.865		TAA_GAT	-0.003	0.958		TAA_GAT	-0.009	0.838
GGG_GGC	0.035	0.885		GGG_GGC	-0.021	0.872		GGG_GGC	-0.009	0.955
CTA_AAT	-0.002	0.992		CTA_AAT	0.017	0.699		CTA_AAT	-0.009	0.871
AGG_GAT	-0.01	0.951		AGG_GAT	-0.022	0.73		AGG_GAT	-0.009	0.911
CTG_AAA	0.003	0.992		CTG_AAA	0.014	0.816		CTG_AAA	-0.009	0.894
GCC_TAC	-0.018	0.905		GCC_TAC	-0.015	0.837		GCC_TAC	-0.009	0.912
CTG_GTC	0.03	0.855		CTG_GTC	0.019	0.837		CTG_GTC	-0.009	0.94
GAC_TTA	0	1		GAC_TTA	-0.01	0.85		GAC_TTA	-0.009	0.872
ACT_TAG	0.003	0.992		ACT_TAG	-0.033	0.576		ACT_TAG	-0.009	0.914
AGC_AAC	0.006	0.969		AGC_AAC	0.016	0.787		AGC_AAC	-0.009	0.899
TTC_ATT	0.012	0.919		TTC_ATT	0.004	0.951		TTC_ATT	-0.009	0.878
ACA_AGT	-0.005	0.984		ACA_AGT	-0.011	0.883		ACA_AGT	-0.009	0.912
CGT_GCA	0.044	0.574		CGT_GCA	0.009	0.921		CGT_GCA	-0.009	0.92
AGA_CAA	0	1		AGA_CAA	0.005	0.94		AGA_CAA	-0.009	0.859
TCC_AGG	-0.01	0.962		TCC_AGG	-0.013	0.883		TCC_AGG	-0.009	0.935
ACC_AAC	-0.037	0.566		ACC_AAC	-0.038	0.368		ACC_AAC	-0.009	0.903
CGC_TAA	0.01	0.954		CGC_TAA	0.004	0.968		CGC_TAA	-0.009	0.916
AAC_AAC	-0.017	0.809		AAC_AAC	-0.002	0.968		AAC_AAC	-0.009	0.845
AAT_AGC	-0.029	0.788		AAT_AGC	-0.016	0.819		AAT_AGC	-0.009	0.912
GAC_TGG	0.03	0.848		GAC_TGG	-0.003	0.981		GAC_TGG	-0.009	0.939
TCA_GTC	0.014	0.944		TCA_GTC	-0.022	0.811		TCA_GTC	-0.009	0.942
GTA_GCG	-0.007	0.982		GTA_GCG	-0.043	0.581		GTA_GCG	-0.009	0.945
CGC_TAG	-0.048	0.784		CGC_TAG	-0.069	0.374		CGC_TAG	-0.009	0.952
AAT_CAC	-0.014	0.87		AAT_CAC	-0.016	0.673		AAT_CAC	-0.009	0.851
GCA_GTC	0.013	0.951		GCA_GTC	-0.005	0.964		GCA_GTC	-0.009	0.944
TGA_GTA	-0.011	0.911		TGA_GTA	-0.015	0.719		TGA_GTA	-0.009	0.858
GTA_CGT	0	1		GTA_CGT	0.025	0.672		GTA_CGT	-0.009	0.912
TCT_GTG	0.002	0.995		TCT_GTG	0.008	0.928		TCT_GTG	-0.009	0.916
CAT_GCC	-0.011	0.931		CAT_GCC	-0.02	0.678		CAT_GCC	-0.009	0.893
TAA_GGC	-0.032	0.855		TAA_GGC	-0.022	0.824		TAA_GGC	-0.009	0.945
TCC_TAG	-0.031	0.814		TCC_TAG	-0.051	0.337		TCC_TAG	-0.009	0.93
CGT_GCT	0.009	0.983		CGT_GCT	0.035	0.74		CGT_GCT	-0.009	0.955
CAG_ACT	0.027	0.732		CAG_ACT	-0.022	0.659		CAG_ACT	-0.009	0.899
GGG_AAG	0.002	0.996		GGG_AAG	0.061	0.439		GGG_AAG	-0.009	0.951
ACT_TGC	0	1		ACT_TGC	-0.081	0.225		ACT_TGC	-0.009	0.951
TTG_GAT	-0.018	0.885		TTG_GAT	-0.025	0.64		TTG_GAT	-0.009	0.91
TAG_CGT	-0.005	0.985		TAG_CGT	0.034	0.588		TAG_CGT	-0.009	0.927
CCG_TTA	-0.005	0.976		CCG_TTA	-0.012	0.847		CCG_TTA	-0.008	0.903
TCT_GGG	0.019	0.919		TCT_GGG	-0.05	0.462		TCT_GGG	-0.008	0.945
TCC_ATA	-0.01	0.944		TCC_ATA	0.015	0.816		TCC_ATA	-0.008	0.91
TCG_AAG	0.012	0.932		TCG_AAG	0.015	0.817		TCG_AAG	-0.008	0.91
TGT_TCC	-0.002	1		TGT_TCC	0.023	0.974		TGT_TCC	-0.008	0.985
AAT_AAG	-0.005	0.98		AAT_AAG	-0.006	0.943		AAT_AAG	-0.008	0.91
CGA_CAT	0.012	0.933		CGA_CAT	0.013	0.852		CGA_CAT	-0.008	0.912
GTA_TGT	0.012	0.936		GTA_TGT	-0.01	0.89		GTA_TGT	-0.008	0.912
TAG_GTG	0.001	1		TAG_GTG	-0.017	0.854		TAG_GTG	-0.008	0.945
CAC_TAC	-0.03	0.733		CAC_TAC	-0.01	0.883		CAC_TAC	-0.008	0.914
CAT_AGA	-0.04	0.575		CAT_AGA	-0.035	0.499		CAT_AGA	-0.008	0.916
TGG_AAA	0.01	0.943		TGG_AAA	0.011	0.859		TGG_AAA	-0.008	0.91
TTA_CAG	0.016	0.933		TTA_CAG	0.049	0.418		TTA_CAG	-0.008	0.945
GCG_ACT	-0.028	0.87		GCG_ACT	-0.031	0.687		GCG_ACT	-0.008	0.945
TTT_GTC	-0.01	0.944		TTT_GTC	-0.031	0.559		TTT_GTC	-0.008	0.914
AAC_AAT	0.007	0.944		AAC_AAT	-0.003	0.961		AAC_AAT	-0.008	0.873
GCA_GTT	-0.032	0.833		GCA_GTT	-0.001	0.994		GCA_GTT	-0.008	0.945
TCA_GGC	0.018	0.944		TCA_GGC	0.024	0.846		TCA_GGC	-0.008	0.957
AAG_GCG	0.007	0.975		AAG_GCG	-0.014	0.867		AAG_GCG	-0.008	0.936
TTC_GCA	0.004	0.991		TTC_GCA	0.01	0.928		TTC_GCA	-0.008	0.948
CCC_CAA	-0.001	0.996		CCC_CAA	0.046	0.493		CCC_CAA	-0.008	0.948
AAC_CGA	-0.014	0.94		AAC_CGA	-0.019	0.832		AAC_CGA	-0.008	0.945
GAG_GCC	0.01	0.967		GAG_GCC	0.045	0.546		GAG_GCC	-0.008	0.951
GTG_TGA	-0.013	0.924		GTG_TGA	-0.003	0.974		GTG_TGA	-0.008	0.914
ACT_ACA	-0.026	0.645		ACT_ACA	-0.028	0.417		ACT_ACA	-0.008	0.888
CGG_CCC	0.002	0.996		CGG_CCC	0.024	0.845		CGG_CCC	-0.008	0.958
ACG_ATT	-0.029	0.531		ACG_ATT	-0.018	0.643		ACG_ATT	-0.008	0.879
GGC_ATA	-0.005	0.983		GGC_ATA	0.032	0.489		GGC_ATA	-0.008	0.912
TGT_AAG	0.02	0.757		TGT_AAG	-0.006	0.91		TGT_AAG	-0.008	0.872
TCT_GTC	0.021	0.911		TCT_GTC	0.035	0.635		TCT_GTC	-0.008	0.947
ACA_TGT	-0.018	0.886		ACA_TGT	-0.003	0.974		ACA_TGT	-0.008	0.916
TAT_GTT	-0.028	0.723		TAT_GTT	0.014	0.819		TAT_GTT	-0.008	0.911
GTG_AAG	-0.019	0.831		GTG_AAG	-0.035	0.282		GTG_AAG	-0.008	0.894
GAC_CGC	0.01	0.963		GAC_CGC	-0.007	0.956		GAC_CGC	-0.008	0.951
TTA_GGA	-0.026	0.774		TTA_GGA	-0.048	0.186		TTA_GGA	-0.008	0.912
CTG_GTA	-0.017	0.871		CTG_GTA	0.012	0.824		CTG_GTA	-0.008	0.904
TTA_TGC	0.002	0.992		TTA_TGC	-0.019	0.749		TTA_TGC	-0.008	0.916
GAC_TAT	0.018	0.844		GAC_TAT	-0.019	0.675		GAC_TAT	-0.008	0.903
AGG_CCG	0.021	0.911		AGG_CCG	0.038	0.616		AGG_CCG	-0.008	0.951
GTG_AGT	-0.037	0.626		GTG_AGT	-0.006	0.948		GTG_AGT	-0.008	0.923
CAT_TTC	-0.005	0.984		CAT_TTC	0.014	0.837		CAT_TTC	-0.008	0.922
ATA_AGA	-0.03	0.531		ATA_AGA	-0.011	0.819		ATA_AGA	-0.008	0.891
TTA_AGT	0	1		TTA_AGT	-0.023	0.546		TTA_AGT	-0.008	0.894
AGC_TCA	0.006	0.967		AGC_TCA	-0.002	0.979		AGC_TCA	-0.008	0.912
TCT_CTG	-0.013	0.905		TCT_CTG	-0.003	0.968		TCT_CTG	-0.008	0.896
TCG_GAT	0.005	0.986		TCG_GAT	-0.011	0.91		TCG_GAT	-0.008	0.945
CAA_TAA	0.008	0.934		CAA_TAA	0.012	0.794		CAA_TAA	-0.008	0.878
AAG_ATT	-0.007	0.941		AAG_ATT	-0.001	0.993		AAG_ATT	-0.008	0.865
TAT_AGA	-0.024	0.645		TAT_AGA	-0.019	0.596		TAT_AGA	-0.007	0.878
AAT_GGA	-0.006	0.962		AAT_GGA	0.003	0.96		AAT_GGA	-0.007	0.893
GAG_TAC	-0.004	0.976		GAG_TAC	0.015	0.731		GAG_TAC	-0.007	0.896
AGT_GGC	0.018	0.94		AGT_GGC	0.029	0.783		AGT_GGC	-0.007	0.957
GAT_CAA	0.008	0.934		GAT_CAA	-0.005	0.924		GAT_CAA	-0.007	0.872
CTT_ATT	0.003	0.986		CTT_ATT	0.01	0.85		CTT_ATT	-0.007	0.899
TCC_TGC	-0.017	0.942		TCC_TGC	0.003	0.983		TCC_TGC	-0.007	0.956
AAG_CTG	0.025	0.817		AAG_CTG	0.048	0.241		AAG_CTG	-0.007	0.929
ATG_AGA	-0.017	0.85		ATG_AGA	-0.006	0.925		ATG_AGA	-0.007	0.899
AAC_TCT	-0.013	0.895		AAC_TCT	-0.012	0.798		AAC_TCT	-0.007	0.896
TAA_CGC	-0.015	0.933		TAA_CGC	-0.005	0.964		TAA_CGC	-0.007	0.945
ATT_AGA	-0.011	0.902		ATT_AGA	-0.027	0.339		ATT_AGA	-0.007	0.874
ACG_CGA	0.011	0.933		ACG_CGA	0.002	0.975		ACG_CGA	-0.007	0.914
AGC_ATT	-0.04	0.403		AGC_ATT	-0.064	0.0192		AGC_ATT	-0.007	0.912
ACA_AAC	-0.035	0.62		ACA_AAC	0.004	0.956		ACA_AAC	-0.007	0.921
TGC_ACT	-0.036	0.712		TGC_ACT	0.039	0.48		TGC_ACT	-0.007	0.945
AAT_TAC	-0.017	0.815		AAT_TAC	0.002	0.967		AAT_TAC	-0.007	0.891
AAG_GAT	-0.005	0.963		AAG_GAT	-0.006	0.904		AAG_GAT	-0.007	0.874
ACG_AAC	-0.005	0.984		ACG_AAC	0.003	0.972		ACG_AAC	-0.007	0.939
AGC_GGC	-0.047	0.876		AGC_GGC	-0.041	0.794		AGC_GGC	-0.007	0.973
TCA_AGG	0	1		TCA_AGG	-0.033	0.673		TCA_AGG	-0.007	0.952
GTT_TGT	-0.002	0.992		GTT_TGT	0.007	0.909		GTT_TGT	-0.007	0.911
TAG_GCT	-0.02	0.885		TAG_GCT	0.014	0.846		TAG_GCT	-0.007	0.94
TGG_ATC	0.027	0.81		TGG_ATC	-0.003	0.971		TGG_ATC	-0.007	0.941
AAC_TAC	-0.021	0.836		AAC_TAC	-0.021	0.682		AAC_TAC	-0.007	0.921
GAG_GAA	-0.006	0.963		GAG_GAA	-0.031	0.425		GAG_GAA	-0.007	0.912
AAA_CCA	0.009	0.919		AAA_CCA	-0.001	0.993		AAA_CCA	-0.007	0.892
TCT_TGG	0.003	0.992		TCT_TGG	-0.022	0.825		TCT_TGG	-0.007	0.956
CCG_TCG	-0.003	0.995		CCG_TCG	-0.043	0.685		CCG_TCG	-0.007	0.967
TCC_GCG	-0.046	0.782		TCC_GCG	-0.069	0.336		TCC_GCG	-0.007	0.96
TCT_GCC	0	1		TCT_GCC	0.018	0.808		TCT_GCC	-0.007	0.945
TGA_GAA	0.007	0.943		TGA_GAA	-0.003	0.958		TGA_GAA	-0.007	0.894
AAT_AGT	0.018	0.889		AAT_AGT	-0.022	0.703		AAT_AGT	-0.007	0.936
ACT_CTG	0.001	0.994		ACT_CTG	0.007	0.906		ACT_CTG	-0.007	0.91
CAT_CGC	0.008	0.975		CAT_CGC	0.001	0.994		CAT_CGC	-0.007	0.954
TAG_ACC	0.014	0.885		TAG_ACC	-0.01	0.841		TAG_ACC	-0.007	0.908
CTG_TTC	0.027	0.79		CTG_TTC	0.017	0.791		CTG_TTC	-0.007	0.939
ACC_CCA	0.014	0.94		ACC_CCA	0.011	0.909		ACC_CCA	-0.007	0.951
AAA_ACA	-0.006	0.944		AAA_ACA	-0.008	0.853		AAA_ACA	-0.007	0.881
ACG_GCC	-0.022	0.914		ACG_GCC	0.046	0.559		ACG_GCC	-0.007	0.958
CCA_GAA	0.02	0.865		CCA_GAA	-0.047	0.225		CCA_GAA	-0.007	0.934
GTA_TTG	-0.012	0.911		GTA_TTG	0.004	0.952		GTA_TTG	-0.007	0.911
CAC_ATT	-0.007	0.969		CAC_ATT	0.006	0.942		CAC_ATT	-0.007	0.939
AGT_TTG	0.003	0.992		AGT_TTG	-0.011	0.877		AGT_TTG	-0.007	0.939
TCT_ATT	-0.011	0.919		TCT_ATT	0.022	0.635		TCT_ATT	-0.007	0.916
CTT_CCG	-0.035	0.816		CTT_CCG	0	0.999		CTT_CCG	-0.006	0.956
TCA_GCC	-0.003	0.992		TCA_GCC	0.017	0.836		TCA_GCC	-0.006	0.95
AAG_TGG	0.023	0.872		AAG_TGG	-0.04	0.485		AAG_TGG	-0.006	0.95
ATC_CAT	-0.032	0.607		ATC_CAT	-0.01	0.871		ATC_CAT	-0.006	0.925
TCA_ATC	-0.023	0.833		TCA_ATC	0.007	0.923		TCA_ATC	-0.006	0.939
TAG_GTT	0.008	0.94		TAG_GTT	-0.003	0.959		TAG_GTT	-0.006	0.91
TCA_ACA	-0.02	0.804		TCA_ACA	-0.014	0.761		TCA_ACA	-0.006	0.91
CGC_CAG	0.026	0.876		CGC_CAG	-0.014	0.874		CGC_CAG	-0.006	0.955
ACT_ACC	-0.005	0.98		ACT_ACC	-0.032	0.489		ACT_ACC	-0.006	0.936
GGA_GCG	0.044	0.807		GGA_GCG	0.029	0.791		GGA_GCG	-0.006	0.966
CGG_GTA	0.012	0.952		CGG_GTA	0.027	0.72		CGG_GTA	-0.006	0.954
TTA_ATG	-0.023	0.719		TTA_ATG	-0.006	0.914		TTA_ATG	-0.006	0.911
GAC_CAT	-0.017	0.862		GAC_CAT	-0.01	0.846		GAC_CAT	-0.006	0.915
AAG_TAG	0.02	0.833		AAG_TAG	0.003	0.963		AAG_TAG	-0.006	0.926
GGC_GCA	0.051	0.662		GGC_GCA	0.034	0.687		GGC_GCA	-0.006	0.96
TGT_CGG	-0.001	0.996		TGT_CGG	-0.03	0.609		TGT_CGG	-0.006	0.948
GTC_CAG	-0.019	0.931		GTC_CAG	-0.036	0.682		GTC_CAG	-0.006	0.96
GTA_GTA	0.007	0.947		GTA_GTA	0.019	0.657		GTA_GTA	-0.006	0.914
CTC_TGC	-0.02	0.927		CTC_TGC	-0.015	0.89		CTC_TGC	-0.006	0.962
CAC_ACA	0.043	0.523		CAC_ACA	0.026	0.664		CAC_ACA	-0.006	0.947
CTA_GCG	-0.039	0.885		CTA_GCG	-0.023	0.873		CTA_GCG	-0.006	0.973
CTG_AGT	0.015	0.911		CTG_AGT	0.035	0.472		CTG_AGT	-0.006	0.945
ATT_ACC	0.017	0.833		ATT_ACC	0.007	0.891		ATT_ACC	-0.006	0.912
GGG_GCA	-0.002	0.992		GGG_GCA	-0.034	0.588		GGG_GCA	-0.006	0.951
TTC_CAC	-0.016	0.914		TTC_CAC	-0.04	0.439		TTC_CAC	-0.006	0.951
ACA_AGG	-0.039	0.673		ACA_AGG	0.025	0.715		ACA_AGG	-0.006	0.951
TCG_AAC	0.008	0.957		TCG_AAC	0.015	0.816		TCG_AAC	-0.006	0.945
CCC_TAG	0.048	0.65		CCC_TAG	-0.004	0.975		CCC_TAG	-0.006	0.958
TTG_ACT	-0.002	0.991		TTG_ACT	0.001	0.986		TTG_ACT	-0.006	0.912
TAA_TCG	-0.009	0.932		TAA_TCG	-0.006	0.899		TAA_TCG	-0.006	0.912
CCG_AAC	0.018	0.876		CCG_AAC	0.018	0.744		CCG_AAC	-0.006	0.941
TTG_GGG	0.027	0.876		TTG_GGG	0.026	0.766		TTG_GGG	-0.006	0.96
CTT_GGT	0.008	0.962		CTT_GGT	-0.035	0.544		CTT_GGT	-0.006	0.951
TAT_CGC	0.018	0.868		TAT_CGC	0.026	0.577		TAT_CGC	-0.006	0.939
AGC_TCC	-0.057	0.242		AGC_TCC	-0.057	0.139		AGC_TCC	-0.006	0.949
CTC_ATC	-0.034	0.815		CTC_ATC	0.011	0.918		CTC_ATC	-0.006	0.958
GCC_ATT	-0.019	0.902		GCC_ATT	0.019	0.793		GCC_ATT	-0.006	0.951
TCC_GAC	-0.026	0.807		TCC_GAC	-0.038	0.399		TCC_GAC	-0.006	0.948
TCT_GAC	0.028	0.833		TCT_GAC	0.018	0.824		TCT_GAC	-0.006	0.956
TTT_ATT	-0.012	0.885		TTT_ATT	0.026	0.371		TTT_ATT	-0.006	0.91
ATT_CTA	0.016	0.836		ATT_CTA	0.006	0.915		ATT_CTA	-0.006	0.913
GTT_ACA	-0.005	0.98		GTT_ACA	-0.034	0.346		GTT_ACA	-0.006	0.933
GTC_CTA	-0.004	0.986		GTC_CTA	-0.02	0.761		GTC_CTA	-0.006	0.951
ATT_GAT	-0.003	0.992		ATT_GAT	-0.01	0.865		ATT_GAT	-0.006	0.932
CGC_CTT	-0.023	0.902		CGC_CTT	-0.017	0.855		CGC_CTT	-0.006	0.959
TAC_AGT	-0.018	0.937		TAC_AGT	-0.029	0.764		TAC_AGT	-0.006	0.967
TGC_GGG	-0.041	0.852		TGC_GGG	-0.009	0.956		TGC_GGG	-0.006	0.972
CCA_TAG	0.062	0.471		CCA_TAG	-0.018	0.858		CCA_TAG	-0.006	0.962
GTG_CGG	0.009	0.98		GTG_CGG	0.048	0.584		GTG_CGG	-0.006	0.969
ACT_CCA	-0.033	0.807		ACT_CCA	0.005	0.963		ACT_CCA	-0.006	0.956
GAA_CTG	-0.039	0.371		GAA_CTG	0.02	0.664		GAA_CTG	-0.006	0.933
CTA_GAT	0.053	0.259		CTA_GAT	-0.001	0.994		CTA_GAT	-0.006	0.948
TCG_TAG	-0.019	0.885		TCG_TAG	0.003	0.969		TCG_TAG	-0.006	0.95
CGT_TCA	-0.012	0.943		CGT_TCA	0.04	0.475		CGT_TCA	-0.006	0.955
CAG_TCA	0.012	0.932		CAG_TCA	0.008	0.909		CAG_TCA	-0.006	0.946
ACG_TCC	0.017	0.902		ACG_TCC	0.028	0.599		ACG_TCC	-0.006	0.95
GTG_GCC	-0.008	0.985		GTG_GCC	-0.022	0.856		GTG_GCC	-0.006	0.972
TCA_GCA	0.006	0.986		TCA_GCA	0.015	0.873		TCA_GCA	-0.006	0.96
TCT_TGT	-0.031	0.65		TCT_TGT	-0.03	0.478		TCT_TGT	-0.006	0.945
TGT_AAA	-0.015	0.81		TGT_AAA	0.011	0.775		TGT_AAA	-0.006	0.904
CAT_CAA	-0.006	0.969		CAT_CAA	-0.03	0.538		CAT_CAA	-0.005	0.949
TCA_CCT	0.019	0.871		TCA_CCT	-0.018	0.757		TCA_CCT	-0.005	0.948
AGC_GCA	-0.021	0.919		AGC_GCA	-0.028	0.763		AGC_GCA	-0.005	0.968
CTC_AGT	-0.031	0.862		CTC_AGT	-0.035	0.669		CTC_AGT	-0.005	0.967
AGA_CAG	-0.018	0.885		AGA_CAG	-0.007	0.923		AGA_CAG	-0.005	0.95
TGT_GTT	-0.027	0.469		TGT_GTT	0	0.995		TGT_GTT	-0.005	0.91
TAT_CTG	-0.014	0.93		TAT_CTG	0.001	0.993		TAT_CTG	-0.005	0.956
TTG_TGT	-0.029	0.817		TTG_TGT	-0.021	0.767		TTG_TGT	-0.005	0.956
CTC_ATA	0.003	0.989		CTC_ATA	0.001	0.993		CTC_ATA	-0.005	0.949
GGC_TTA	-0.008	0.944		GGC_TTA	0.006	0.926		GGC_TTA	-0.005	0.942
AAT_TGT	0.013	0.911		AAT_TGT	0.001	0.994		AAT_TGT	-0.005	0.944
TTT_TAC	-0.007	0.919		TTT_TAC	0.011	0.707		TTT_TAC	-0.005	0.878
TAG_GAA	0.026	0.628		TAG_GAA	-0.008	0.87		TAG_GAA	-0.005	0.921
ATT_TAA	-0.023	0.576		ATT_TAA	-0.012	0.726		ATT_TAA	-0.005	0.91
TAA_AGG	-0.008	0.944		TAA_AGG	-0.014	0.783		TAA_AGG	-0.005	0.936
GCC_GCG	-0.009	0.992		GCC_GCG	-0.034	0.877		GCC_GCG	-0.005	0.98
GCA_TTG	0.014	0.906		GCA_TTG	-0.014	0.812		GCA_TTG	-0.005	0.945
GTG_CCA	0.044	0.441		GTG_CCA	0.028	0.582		GTG_CCA	-0.005	0.951
AAA_AAT	0.005	0.961		AAA_AAT	0.01	0.812		AAA_AAT	-0.005	0.914
ACA_CGT	0.006	0.984		ACA_CGT	0.011	0.913		ACA_CGT	-0.005	0.962
TGC_CCG	0.002	0.992		TGC_CCG	0.002	0.981		TGC_CCG	-0.005	0.95
GTA_CAT	-0.026	0.817		GTA_CAT	-0.009	0.901		GTA_CAT	-0.005	0.954
ACA_TTA	-0.029	0.527		ACA_TTA	-0.01	0.837		ACA_TTA	-0.005	0.929
AAT_GGT	0.023	0.863		AAT_GGT	0.005	0.961		AAT_GGT	-0.005	0.956
TTG_TTC	0.02	0.732		TTG_TTC	0.033	0.217		TTG_TTC	-0.005	0.919
CGT_TAG	-0.001	0.998		CGT_TAG	0.01	0.875		CGT_TAG	-0.005	0.95
GAG_GAT	-0.029	0.817		GAG_GAT	-0.042	0.466		GAG_GAT	-0.005	0.958
CTC_ACA	-0.034	0.62		CTC_ACA	-0.009	0.89		CTC_ACA	-0.005	0.951
CCG_ACG	-0.017	0.919		CCG_ACG	-0.057	0.252		CCG_ACG	-0.005	0.96
ACG_AGT	-0.004	0.992		ACG_AGT	-0.013	0.924		ACG_AGT	-0.005	0.973
AAT_ACA	-0.022	0.732		AAT_ACA	-0.023	0.505		AAT_ACA	-0.005	0.93
CTG_TGT	-0.015	0.911		CTG_TGT	-0.016	0.802		CTG_TGT	-0.005	0.951
CTC_TGG	-0.038	0.807		CTC_TGG	-0.037	0.639		CTC_TGG	-0.005	0.969
CCA_GCC	0.033	0.885		CCA_GCC	0.044	0.665		CCA_GCC	-0.005	0.975
ATG_GTG	-0.022	0.84		ATG_GTG	-0.024	0.641		ATG_GTG	-0.005	0.951
CAC_CAG	-0.007	0.986		CAC_CAG	0.005	0.972		CAC_CAG	-0.005	0.976
CCG_TAC	0.029	0.807		CCG_TAC	0.023	0.731		CCG_TAC	-0.005	0.958
TAG_TGT	0.006	0.976		TAG_TGT	-0.014	0.832		TAG_TGT	-0.005	0.954
ATC_CAG	-0.014	0.936		ATC_CAG	-0.025	0.731		ATC_CAG	-0.005	0.962
CTT_TGG	-0.029	0.87		CTT_TGG	-0.012	0.91		CTT_TGG	-0.005	0.969
CTG_GTG	-0.055	0.482		CTG_GTG	-0.052	0.347		CTG_GTG	-0.005	0.965
CAA_TCC	-0.014	0.911		CAA_TCC	-0.004	0.951		CAA_TCC	-0.005	0.95
AAA_AAC	-0.001	0.986		AAA_AAC	0.027	0.0287		AAA_AAC	-0.005	0.779
ACG_TCA	0.008	0.959		ACG_TCA	-0.023	0.667		ACG_TCA	-0.005	0.951
AAT_TGG	-0.039	0.665		AAT_TGG	-0.026	0.687		AAT_TGG	-0.005	0.959
CCT_CGA	0.046	0.654		CCT_CGA	0.064	0.241		CCT_CGA	-0.005	0.968
CCC_CGT	0.053	0.732		CCC_CGT	0.018	0.883		CCC_CGT	-0.005	0.976
CTT_GTG	0.028	0.865		CTT_GTG	0	0.998		CTT_GTG	-0.005	0.968
TGA_TAG	-0.023	0.762		TGA_TAG	0.006	0.915		TGA_TAG	-0.005	0.946
ATC_CTT	-0.004	0.98		ATC_CTT	0.009	0.846		ATC_CTT	-0.005	0.939
CTC_TGA	-0.016	0.934		CTC_TGA	-0.074	0.131		CTC_TGA	-0.005	0.968
AAG_TGT	-0.006	0.957		AAG_TGT	-0.028	0.371		AAG_TGT	-0.005	0.939
TAG_TAC	-0.011	0.855		TAG_TAC	-0.005	0.883		TAG_TAC	-0.005	0.91
ACT_GTA	-0.03	0.774		ACT_GTA	-0.042	0.398		ACT_GTA	-0.005	0.958
GTG_AGG	-0.002	0.992		GTG_AGG	-0.055	0.292		GTG_AGG	-0.005	0.967
TCA_TTA	-0.004	0.981		TCA_TTA	-0.004	0.954		TCA_TTA	-0.005	0.949
TAT_TTG	0.002	0.992		TAT_TTG	-0.002	0.978		TAT_TTG	-0.005	0.948
TTT_CAT	-0.017	0.807		TTT_CAT	-0.002	0.964		TTT_CAT	-0.005	0.934
CTA_ATG	0.01	0.952		CTA_ATG	-0.024	0.696		CTA_ATG	-0.004	0.96
TTC_GGC	0.007	0.986		TTC_GGC	0.024	0.837		TTC_GGC	-0.004	0.977
AGC_AGC	-0.001	0.996		AGC_AGC	0.04	0.49		AGC_AGC	-0.004	0.967
AGC_CGG	-0.041	0.786		AGC_CGG	-0.047	0.542		AGC_CGG	-0.004	0.973
CAT_TCT	-0.004	0.985		CAT_TCT	-0.012	0.833		CAT_TCT	-0.004	0.954
AGG_AAG	0.028	0.662		AGG_AAG	-0.021	0.641		AGG_AAG	-0.004	0.951
ACA_ATC	0	0.999		ACA_ATC	0.017	0.709		ACA_ATC	-0.004	0.95
GCC_TGG	-0.002	0.996		GCC_TGG	0.01	0.93		GCC_TGG	-0.004	0.973
AGC_GTG	-0.037	0.869		AGC_GTG	0.012	0.928		AGC_GTG	-0.004	0.978
TTA_ACG	0.014	0.94		TTA_ACG	-0.019	0.816		TTA_ACG	-0.004	0.968
AAA_CGC	0.016	0.911		AAA_CGC	-0.02	0.75		AAA_CGC	-0.004	0.962
GGG_GGA	-0.018	0.943		GGG_GGA	0.023	0.841		GGG_GGA	-0.004	0.977
GGT_CGC	-0.038	0.733		GGT_CGC	0.019	0.823		GGT_CGC	-0.004	0.969
AAC_CTA	-0.011	0.895		AAC_CTA	-0.033	0.184		AAC_CTA	-0.004	0.939
ACT_AAA	0.005	0.98		ACT_AAA	0.007	0.928		ACT_AAA	-0.004	0.956
CTC_GAC	0.023	0.873		CTC_GAC	0.03	0.635		CTC_GAC	-0.004	0.967
CTT_TAA	0.012	0.871		CTT_TAA	0.009	0.825		CTT_TAA	-0.004	0.936
TTG_ATC	-0.008	0.944		TTG_ATC	-0.017	0.716		TTG_ATC	-0.004	0.951
ATG_ATT	0.011	0.911		ATG_ATT	0.015	0.712		ATG_ATT	-0.004	0.945
TAT_AAC	-0.021	0.551		TAT_AAC	0	0.998		TAT_AAC	-0.004	0.916
GCC_GCT	-0.009	0.98		GCC_GCT	0.015	0.898		GCC_GCT	-0.004	0.977
GAC_AAT	-0.021	0.782		GAC_AAT	0.033	0.301		GAC_AAT	-0.004	0.95
ATA_CAC	-0.026	0.416		ATA_CAC	-0.009	0.824		ATA_CAC	-0.004	0.928
AAC_TTA	-0.004	0.98		AAC_TTA	-0.028	0.376		AAC_TTA	-0.004	0.945
ACT_CAC	-0.02	0.807		ACT_CAC	-0.012	0.819		ACT_CAC	-0.004	0.951
TCT_GAA	-0.023	0.799		TCT_GAA	-0.02	0.682		TCT_GAA	-0.004	0.954
ATG_GGC	-0.031	0.885		ATG_GGC	0.024	0.824		ATG_GGC	-0.004	0.977
CTG_TGA	-0.01	0.944		CTG_TGA	-0.013	0.852		CTG_TGA	-0.004	0.962
CCA_GCG	0.019	0.956		CCA_GCG	-0.102	0.273		CCA_GCG	-0.004	0.979
TCT_TCA	-0.023	0.759		TCT_TCA	0.016	0.739		TCT_TCA	-0.004	0.951
GTT_TCA	-0.007	0.957		GTT_TCA	0.009	0.867		GTT_TCA	-0.004	0.951
TCA_AAA	0.006	0.975		TCA_AAA	0.002	0.976		TCA_AAA	-0.004	0.962
CAC_TAA	0.006	0.957		CAC_TAA	-0.009	0.856		CAC_TAA	-0.004	0.951
CCC_GTC	-0.025	0.892		CCC_GTC	0.021	0.816		CCC_GTC	-0.004	0.973
CTT_AAA	-0.012	0.885		CTT_AAA	-0.008	0.856		CTT_AAA	-0.004	0.945
CTA_ATT	0.03	0.726		CTA_ATT	0.023	0.682		CTA_ATT	-0.004	0.962
AAC_TAT	-0.014	0.87		AAC_TAT	-0.005	0.936		AAC_TAT	-0.004	0.95
TGA_GCT	0.034	0.738		TGA_GCT	0.035	0.548		TGA_GCT	-0.004	0.969
AGT_ACG	-0.006	0.982		AGT_ACG	0.003	0.977		AGT_ACG	-0.004	0.972
CGT_TAT	-0.003	0.992		CGT_TAT	0.009	0.883		CGT_TAT	-0.004	0.957
CTA_TGA	-0.002	0.995		CTA_TGA	-0.01	0.894		CTA_TGA	-0.004	0.967
TTT_TGT	-0.009	0.942		TTT_TGT	0	1		TTT_TGT	-0.004	0.956
CCC_TTG	0	1		CCC_TTG	0.005	0.974		CCC_TTG	-0.004	0.979
CGC_GTT	-0.026	0.919		CGC_GTT	-0.015	0.916		CGC_GTT	-0.004	0.979
CGC_AAA	-0.029	0.833		CGC_AAA	-0.014	0.871		CGC_AAA	-0.004	0.972
TCT_TTG	-0.026	0.699		TCT_TTG	-0.005	0.934		TCT_TTG	-0.004	0.956
AGC_TGT	0.036	0.782		AGC_TGT	0.016	0.863		AGC_TGT	-0.004	0.973
ATT_CAG	0.01	0.944		ATT_CAG	0.015	0.819		ATT_CAG	-0.004	0.964
GCC_GTA	-0.012	0.962		GCC_GTA	-0.041	0.664		GCC_GTA	-0.004	0.979
TAA_TAC	-0.01	0.932		TAA_TAC	-0.003	0.961		TAA_TAC	-0.004	0.956
TAG_AGT	-0.01	0.937		TAG_AGT	0	0.997		TAG_AGT	-0.004	0.96
TGT_GGC	-0.009	0.962		TGT_GGC	-0.002	0.984		TGT_GGC	-0.004	0.972
ATC_TGT	-0.005	0.982		ATC_TGT	0.028	0.634		ATC_TGT	-0.004	0.969
ATT_GTA	-0.026	0.741		ATT_GTA	0.004	0.961		ATT_GTA	-0.004	0.96
ATA_TGG	-0.003	0.989		ATA_TGG	-0.004	0.961		ATA_TGG	-0.004	0.967
TTT_TCT	0.014	0.885		TTT_TCT	-0.002	0.977		TTT_TCT	-0.004	0.955
GCG_TTC	-0.012	0.914		GCG_TTC	0.002	0.976		GCG_TTC	-0.004	0.956
TTT_CAC	-0.022	0.732		TTT_CAC	0.014	0.76		TTT_CAC	-0.004	0.954
TCT_TAC	-0.007	0.957		TCT_TAC	0.014	0.815		TCT_TAC	-0.004	0.962
GTC_ACA	-0.008	0.942		GTC_ACA	-0.018	0.679		GTC_ACA	-0.003	0.956
ATT_TCA	0.024	0.669		ATT_TCA	0.007	0.886		ATT_TCA	-0.003	0.954
TTT_AGC	0.006	0.975		TTT_AGC	0.003	0.976		TTT_AGC	-0.003	0.969
TCT_CAT	-0.012	0.918		TCT_CAT	0.003	0.964		TCT_CAT	-0.003	0.96
ATC_AGT	0.006	0.968		ATC_AGT	-0.019	0.75		ATC_AGT	-0.003	0.968
CGA_CCT	-0.001	0.996		CGA_CCT	0.013	0.824		CGA_CCT	-0.003	0.964
TGC_CCT	-0.023	0.87		TGC_CCT	-0.039	0.495		TGC_CCT	-0.003	0.973
ACG_TAC	0.026	0.732		ACG_TAC	0.004	0.961		ACG_TAC	-0.003	0.964
CCA_AAG	-0.002	0.994		CCA_AAG	-0.044	0.346		CCA_AAG	-0.003	0.971
GCC_CAA	0.003	0.992		GCC_CAA	0.041	0.601		GCC_CAA	-0.003	0.978
ATG_CAT	0.03	0.555		ATG_CAT	0.008	0.882		ATG_CAT	-0.003	0.956
CAG_AAT	-0.032	0.711		CAG_AAT	0.011	0.871		CAG_AAT	-0.003	0.97
CAC_TTA	0.021	0.833		CAC_TTA	-0.006	0.935		CAC_TTA	-0.003	0.967
CGA_ATG	0.002	0.992		CGA_ATG	-0.006	0.952		CGA_ATG	-0.003	0.976
CCC_CTC	-0.027	0.855		CCC_CTC	-0.007	0.943		CCC_CTC	-0.003	0.977
CGC_TCT	-0.014	0.962		CGC_TCT	0.013	0.929		CGC_TCT	-0.003	0.98
AAG_ACC	-0.002	0.992		AAG_ACC	-0.018	0.74		AAG_ACC	-0.003	0.968
AAG_GAC	0.011	0.911		AAG_GAC	-0.004	0.951		AAG_GAC	-0.003	0.958
TGC_AAA	-0.016	0.829		TGC_AAA	0.001	0.993		TGC_AAA	-0.003	0.954
CCA_CAG	0.042	0.871		CCA_CAG	-0.022	0.879		CCA_CAG	-0.003	0.98
TCA_GCT	-0.029	0.834		TCA_GCT	0.012	0.89		TCA_GCT	-0.003	0.977
GGG_TGT	-0.009	0.964		GGG_TGT	-0.036	0.588		GGG_TGT	-0.003	0.977
ATA_ACG	-0.001	0.997		ATA_ACG	0.022	0.692		ATA_ACG	-0.003	0.972
CGG_GCT	0.056	0.667		CGG_GCT	0.04	0.673		CGG_GCT	-0.003	0.979
TCG_CGC	-0.053	0.633		TCG_CGC	-0.019	0.855		TCG_CGC	-0.003	0.979
TTA_AAG	-0.008	0.944		TTA_AAG	0.006	0.924		TTA_AAG	-0.003	0.962
CAT_GCA	-0.013	0.927		CAT_GCA	0.001	0.989		CAT_GCA	-0.003	0.972
TGA_CGA	-0.033	0.732		TGA_CGA	0.003	0.976		TGA_CGA	-0.003	0.976
TCA_CCG	-0.009	0.957		TCA_CCG	0.002	0.983		TCA_CCG	-0.003	0.973
CCG_TTG	-0.001	0.999		CCG_TTG	0.03	0.767		CCG_TTG	-0.003	0.979
GAG_GGA	0.028	0.672		GAG_GGA	-0.061	0.0202		GAG_GGA	-0.003	0.968
CGA_ACC	-0.013	0.94		CGA_ACC	-0.026	0.697		CGA_ACC	-0.003	0.977
TGT_TAG	-0.001	0.993		TGT_TAG	0.026	0.511		TGT_TAG	-0.003	0.967
TTT_CGG	-0.005	0.977		TTT_CGG	0.012	0.854		TTT_CGG	-0.003	0.972
GTT_GCC	-0.005	0.982		GTT_GCC	-0.01	0.904		GTT_GCC	-0.003	0.976
CGT_GTA	-0.005	0.968		CGT_GTA	-0.003	0.964		CGT_GTA	-0.003	0.968
CTC_ATG	0.013	0.94		CTC_ATG	-0.048	0.365		CTC_ATG	-0.003	0.978
CAC_TCC	0.012	0.935		CAC_TCC	0.036	0.472		CAC_TCC	-0.003	0.976
GGG_GTG	-0.065	0.345		GGG_GTG	-0.007	0.949		GGG_GTG	-0.003	0.979
ACG_AAA	0	0.997		ACG_AAA	0.031	0.196		ACG_AAA	-0.003	0.958
CTT_AGA	0.025	0.839		CTT_AGA	-0.001	0.994		CTT_AGA	-0.003	0.978
ACA_AAA	-0.021	0.807		ACA_AAA	-0.013	0.815		ACA_AAA	-0.003	0.971
CGT_CTC	-0.028	0.798		CGT_CTC	0.025	0.673		CGT_CTC	-0.003	0.977
TCT_ACG	0.013	0.943		TCT_ACG	0.007	0.941		TCT_ACG	-0.003	0.979
CGG_GTT	-0.009	0.977		CGG_GTT	0.007	0.961		CGG_GTT	-0.003	0.98
ATA_CAT	-0.045	0.23		ATA_CAT	0.001	0.993		ATA_CAT	-0.003	0.971
AGA_GTC	0.007	0.957		AGA_GTC	-0.029	0.483		AGA_GTC	-0.002	0.973
GGC_AGC	0.015	0.937		GGC_AGC	0.019	0.829		GGC_AGC	-0.002	0.979
CTT_CTA	-0.022	0.782		CTT_CTA	0.014	0.767		CTT_CTA	-0.002	0.972
CTT_ACC	-0.015	0.911		CTT_ACC	0.005	0.955		CTT_ACC	-0.002	0.977
GCA_ACC	-0.033	0.603		GCA_ACC	-0.002	0.976		GCA_ACC	-0.002	0.976
CTA_TGC	-0.021	0.893		CTA_TGC	0.031	0.646		CTA_TGC	-0.002	0.979
ATG_AAT	-0.014	0.862		ATG_AAT	-0.006	0.909		ATG_AAT	-0.002	0.967
AAC_TGA	-0.029	0.732		AAC_TGA	-0.006	0.93		AAC_TGA	-0.002	0.977
TGA_TCG	0.012	0.934		TGA_TCG	0.001	0.993		TGA_TCG	-0.002	0.978
AAG_AAC	0.01	0.927		AAG_AAC	0.015	0.744		AAG_AAC	-0.002	0.972
AGT_AAA	-0.008	0.919		AGT_AAA	0.02	0.521		AGT_AAA	-0.002	0.962
GAT_TGT	0.007	0.957		GAT_TGT	-0.014	0.817		GAT_TGT	-0.002	0.976
GTC_TTT	0.011	0.911		GTC_TTT	0.026	0.433		GTC_TTT	-0.002	0.97
TTC_TTT	-0.018	0.849		TTC_TTT	-0.003	0.966		TTC_TTT	-0.002	0.973
AAG_GCA	0.015	0.911		AAG_GCA	-0.01	0.879		AAG_GCA	-0.002	0.978
TCG_CAC	-0.016	0.833		TCG_CAC	-0.002	0.968		TCG_CAC	-0.002	0.97
AGA_GAT	-0.009	0.957		AGA_GAT	0.022	0.735		AGA_GAT	-0.002	0.979
TTT_GCT	0.013	0.905		TTT_GCT	0.058	0.0251		TTT_GCT	-0.002	0.973
TGT_GAC	-0.014	0.927		TGT_GAC	-0.025	0.703		TGT_GAC	-0.002	0.979
GCT_AAA	-0.002	0.992		GCT_AAA	-0.017	0.687		GCT_AAA	-0.002	0.972
TCC_TTT	0.021	0.911		TCC_TTT	0.026	0.734		TCC_TTT	-0.002	0.979
AAC_TGT	-0.017	0.872		AAC_TGT	-0.004	0.961		AAC_TGT	-0.002	0.977
GAG_GAG	-0.013	0.927		GAG_GAG	-0.037	0.463		GAG_GAG	-0.002	0.979
CTC_TAC	-0.018	0.871		CTC_TAC	-0.024	0.629		CTC_TAC	-0.002	0.977
AAT_CCT	-0.014	0.873		AAT_CCT	-0.014	0.742		AAT_CCT	-0.002	0.972
ACA_GAC	0.024	0.833		ACA_GAC	-0.019	0.767		ACA_GAC	-0.002	0.979
TCC_AAG	0.022	0.853		TCC_AAG	0.025	0.641		TCC_AAG	-0.002	0.979
TGC_TGC	-0.032	0.865		TGC_TGC	-0.022	0.826		TGC_TGC	-0.002	0.981
CCG_GAT	0.002	0.992		CCG_GAT	0.019	0.841		CCG_GAT	-0.002	0.98
GGT_GAA	0.007	0.944		GGT_GAA	-0.018	0.641		GGT_GAA	-0.002	0.973
AAT_GCG	0.026	0.911		AAT_GCG	-0.036	0.715		AAT_GCG	-0.002	0.984
CAG_CCA	0.043	0.628		CAG_CCA	0.015	0.859		CAG_CCA	-0.002	0.98
TTA_GTA	0.012	0.93		TTA_GTA	-0.002	0.976		TTA_GTA	-0.002	0.979
ATA_ACA	0.004	0.98		ATA_ACA	0.028	0.389		ATA_ACA	-0.002	0.976
TCG_GCT	0.033	0.645		TCG_GCT	0.042	0.292		TCG_GCT	-0.002	0.979
TAG_TAG	-0.019	0.75		TAG_TAG	0.006	0.904		TAG_TAG	-0.002	0.973
ATT_ACG	0.029	0.732		ATT_ACG	-0.022	0.69		ATT_ACG	-0.002	0.979
CCC_GAA	0.014	0.948		CCC_GAA	-0.017	0.873		CCC_GAA	-0.002	0.983
AAA_TAG	-0.01	0.809		AAA_TAG	0.005	0.919		AAA_TAG	-0.002	0.971
GTT_TCT	0.008	0.944		GTT_TCT	0.009	0.865		GTT_TCT	-0.002	0.978
GCT_CAC	-0.02	0.858		GCT_CAC	-0.029	0.546		GCT_CAC	-0.002	0.979
AGC_CAC	0.001	0.996		AGC_CAC	-0.004	0.958		AGC_CAC	-0.002	0.979
TAA_GAG	0.006	0.975		TAA_GAG	-0.012	0.856		TAA_GAG	-0.002	0.979
AGT_GGA	-0.008	0.964		AGT_GGA	-0.025	0.682		AGT_GGA	-0.002	0.98
AAA_ATC	-0.006	0.969		AAA_ATC	0.004	0.961		AAA_ATC	-0.002	0.979
CTA_AGC	-0.005	0.99		CTA_AGC	-0.008	0.948		CTA_AGC	-0.002	0.983
TAA_CTT	0.003	0.986		TAA_CTT	-0.014	0.746		TAA_CTT	-0.002	0.978
GAC_ATC	0.002	0.992		GAC_ATC	-0.004	0.961		GAC_ATC	-0.002	0.979
ATC_TCC	-0.007	0.968		ATC_TCC	0.008	0.92		ATC_TCC	-0.002	0.98
GGT_ACC	0.014	0.903		GGT_ACC	-0.035	0.333		GGT_ACC	-0.002	0.979
GTT_ATG	-0.001	0.995		GTT_ATG	-0.017	0.69		GTT_ATG	-0.002	0.979
TAA_GTT	-0.016	0.833		TAA_GTT	-0.012	0.784		TAA_GTT	-0.002	0.978
TGG_GGA	0.023	0.783		TGG_GGA	0.029	0.483		TGG_GGA	-0.002	0.979
TTG_ATT	-0.005	0.969		TTG_ATT	-0.001	0.985		TTG_ATT	-0.002	0.979
GCA_TAG	0.013	0.919		GCA_TAG	0.006	0.928		GCA_TAG	-0.002	0.98
TTA_TTG	0.005	0.977		TTA_TTG	0.012	0.834		TTA_TTG	-0.002	0.979
GCT_TCC	0.004	0.986		GCT_TCC	0.027	0.641		GCT_TCC	-0.001	0.981
TTC_CTG	-0.05	0.514		TTC_CTG	-0.042	0.478		TTC_CTG	-0.001	0.983
AGC_AGA	0.015	0.943		AGC_AGA	-0.001	0.994		AGC_AGA	-0.001	0.985
TGC_GAG	0.002	0.992		TGC_GAG	-0.026	0.699		TGC_GAG	-0.001	0.983
ATT_ACA	0.004	0.963		ATT_ACA	0.01	0.802		ATT_ACA	-0.001	0.978
CAT_GTT	-0.014	0.914		CAT_GTT	0.018	0.759		CAT_GTT	-0.001	0.98
TAG_TTT	-0.001	0.992		TAG_TTT	0.013	0.744		TAG_TTT	-0.001	0.979
GTT_CCA	0	1		GTT_CCA	0.004	0.942		GTT_CCA	-0.001	0.979
ATG_GAT	-0.027	0.665		ATG_GAT	-0.012	0.819		ATG_GAT	-0.001	0.979
GTA_TGC	-0.012	0.94		GTA_TGC	-0.011	0.891		GTA_TGC	-0.001	0.982
GAT_GCG	0.001	0.996		GAT_GCG	-0.032	0.68		GAT_GCG	-0.001	0.985
GTC_AGC	-0.044	0.692		GTC_AGC	-0.019	0.837		GTC_AGC	-0.001	0.985
TCT_ATA	-0.015	0.861		TCT_ATA	-0.008	0.87		TCT_ATA	-0.001	0.979
TGC_TAT	-0.008	0.962		TGC_TAT	0.003	0.976		TGC_TAT	-0.001	0.983
CAG_TTA	0.013	0.871		CAG_TTA	0.02	0.581		CAG_TTA	-0.001	0.979
GAG_TAG	-0.024	0.871		GAG_TAG	0	0.999		GAG_TAG	-0.001	0.985
TCC_CGT	0.008	0.986		TCC_CGT	-0.006	0.972		TCC_CGT	-0.001	0.991
TGG_GAG	-0.003	0.992		TGG_GAG	0.005	0.961		TGG_GAG	-0.001	0.986
GAC_AGA	-0.004	0.99		GAC_AGA	-0.072	0.12		GAC_AGA	-0.001	0.985
CAA_CCT	-0.005	0.983		CAA_CCT	-0.019	0.781		CAA_CCT	-0.001	0.985
AAG_GTA	0	1		AAG_GTA	0.034	0.395		AAG_GTA	-0.001	0.981
TAT_TCC	-0.009	0.927		TAT_TCC	0.033	0.279		TAT_TCC	-0.001	0.98
CAA_AGC	0	1		CAA_AGC	0.012	0.865		CAA_AGC	-0.001	0.985
TCG_TAC	-0.008	0.944		TCG_TAC	-0.013	0.802		TCG_TAC	-0.001	0.981
AGA_ACA	-0.007	0.945		AGA_ACA	0.005	0.929		AGA_ACA	-0.001	0.98
GCC_TGA	0.032	0.732		GCC_TGA	0.021	0.742		GCC_TGA	-0.001	0.985
ATT_TAC	-0.019	0.744		ATT_TAC	0.009	0.823		ATT_TAC	-0.001	0.979
TGG_CCT	0.02	0.914		TGG_CCT	0	0.999		TGG_CCT	-0.001	0.989
CAT_CAC	-0.029	0.574		CAT_CAC	-0.028	0.45		CAT_CAC	-0.001	0.981
GCC_GGA	-0.012	0.944		GCC_GGA	-0.011	0.892		GCC_GGA	-0.001	0.988
GTA_TGG	-0.011	0.944		GTA_TGG	-0.001	0.993		GTA_TGG	-0.001	0.987
GAC_GGT	-0.004	0.992		GAC_GGT	-0.025	0.838		GAC_GGT	-0.001	0.993
AAT_GTC	0.028	0.833		AAT_GTC	0.024	0.739		AAT_GTC	-0.001	0.99
ACA_AAT	0.001	0.996		ACA_AAT	0.002	0.964		ACA_AAT	-0.001	0.98
TTT_CTC	0.02	0.992		TTT_CTC	0.026	0.97		TTT_CTC	-0.001	1
ATC_GCA	-0.026	0.865		ATC_GCA	0.05	0.377		ATC_GCA	-0.001	0.99
ATG_CTT	0.008	0.948		ATG_CTT	0.005	0.946		ATG_CTT	-0.001	0.985
CTT_GTT	0.018	0.903		CTT_GTT	0.002	0.977		CTT_GTT	-0.001	0.989
ATC_TTC	0.008	0.936		ATC_TTC	-0.003	0.961		ATC_TTC	-0.001	0.985
CTA_CAT	0.014	0.927		CTA_CAT	0.039	0.442		CTA_CAT	-0.001	0.99
AGT_AGT	-0.022	0.866		AGT_AGT	0.019	0.761		AGT_AGT	-0.001	0.99
CTC_CAA	-0.02	0.825		CTC_CAA	-0.009	0.871		CTC_CAA	-0.001	0.987
GAG_ACG	-0.02	0.853		GAG_ACG	0	0.999		GAG_ACG	-0.001	0.989
TGA_CTG	-0.021	0.885		TGA_CTG	-0.024	0.715		TGA_CTG	-0.001	0.992
CCC_GCT	0	1		CCC_GCT	-0.009	0.943		CCC_GCT	-0.001	0.995
CAA_CAT	0.015	0.865		CAA_CAT	0.013	0.767		CAA_CAT	-0.001	0.987
ACT_CGG	-0.035	0.886		ACT_CGG	-0.038	0.74		ACT_CGG	-0.001	0.996
GCT_ATC	-0.027	0.833		GCT_ATC	-0.059	0.178		GCT_ATC	-0.001	0.993
CCC_ACC	-0.004	0.992		CCC_ACC	-0.036	0.69		CCC_ACC	-0.001	0.996
TCA_GTA	-0.007	0.972		TCA_GTA	-0.023	0.73		TCA_GTA	-0.001	0.993
GCT_GAT	-0.008	0.956		GCT_GAT	0.004	0.958		GCT_GAT	-0.001	0.992
ACT_TGA	-0.026	0.833		ACT_TGA	-0.063	0.134		ACT_TGA	-0.001	0.993
GTT_TTG	-0.033	0.361		GTT_TTG	-0.013	0.755		GTT_TTG	0	0.99
GAC_TGC	0.013	0.934		GAC_TGC	-0.039	0.477		GAC_TGC	0	0.995
CAA_AAC	0.001	0.995		CAA_AAC	0.018	0.674		CAA_AAC	0	0.992
ATC_TCG	-0.03	0.498		ATC_TCG	0.004	0.944		ATC_TCG	0	0.993
TAA_CGT	0.031	0.795		TAA_CGT	0.006	0.952		TAA_CGT	0	0.996
GCC_CAC	0.021	0.911		GCC_CAC	-0.023	0.815		GCC_CAC	0	0.998
ATA_ATC	-0.009	0.92		ATA_ATC	-0.017	0.641		ATA_ATC	0	0.993
CCC_CCG	-0.031	0.885		CCC_CCG	0.011	0.938		CCC_CCG	0	0.999
GTA_CTC	-0.035	0.665		GTA_CTC	0.003	0.969		GTA_CTC	0	0.997
ATT_TTC	-0.015	0.807		ATT_TTC	-0.012	0.716		ATT_TTC	0	0.995
GTT_CCG	0.029	0.807		GTT_CCG	0.024	0.703		GTT_CCG	0	0.999
AAA_GTA	-0.006	0.942		AAA_GTA	0.001	0.976		AAA_GTA	0	0.996
GTG_GAC	-0.018	0.872		GTG_GAC	0.011	0.865		GTG_GAC	0	0.999
TCG_TTG	-0.064	0.399		TCG_TTG	-0.041	0.57		TCG_TTG	0	1
ATC_ACG	-0.023	0.911		ATC_ACG	0.028	0.742		ATC_ACG	0	1
TCG_GAG	-0.034	0.744		TCG_GAG	-0.069	0.102		TCG_GAG	0	1
TGA_CAC	-0.009	0.93		TGA_CAC	0.008	0.877		TGA_CAC	0	1
ATG_GCA	-0.01	0.945		ATG_GCA	-0.006	0.943		ATG_GCA	0	1
AAT_AAA	-0.009	0.899		AAT_AAA	0.007	0.837		AAT_AAA	0	1
AAT_TAT	0.001	0.992		AAT_TAT	-0.039	0.0488		AAT_TAT	0	1
GTC_ATA	0.013	0.871		GTC_ATA	0.019	0.596		GTC_ATA	0	1
CGT_GAA	0.017	0.84		CGT_GAA	-0.006	0.904		CGT_GAA	0	1
TTG_GTC	0.014	0.905		TTG_GTC	0.038	0.298		TTG_GTC	0	1
TAG_ATG	-0.015	0.852		TAG_ATG	0.023	0.499		TAG_ATG	0	1
GCC_TCA	-0.007	0.983		GCC_TCA	0.004	0.968		GCC_TCA	0	1
TTT_TTC	0.011	0.903		TTT_TTC	-0.002	0.968		TTT_TTC	0	1
TAG_GTA	0.002	0.992		TAG_GTA	0.033	0.441		TAG_GTA	0	1
GCC_GAG	-0.042	0.84		GCC_GAG	-0.005	0.974		GCC_GAG	0	1
TAG_AAA	-0.008	0.94		TAG_AAA	0.001	0.989		TAG_AAA	0	1
CGT_CGC	-0.042	0.817		CGT_CGC	-0.054	0.52		CGT_CGC	0	1
TCA_CAC	0.016	0.898		TCA_CAC	-0.002	0.976		TCA_CAC	0	1
ACC_AGA	0.007	0.972		ACC_AGA	0.017	0.82		ACC_AGA	0	1
ACT_TAT	-0.004	0.983		ACT_TAT	-0.002	0.971		ACT_TAT	0	0.999
TAA_AAC	-0.016	0.865		TAA_AAC	0	0.999		TAA_AAC	0	0.998
CTC_TTA	-0.009	0.956		CTC_TTA	0.013	0.846		CTC_TTA	0	0.999
TGG_TAC	0.022	0.551		TGG_TAC	-0.003	0.941		TGG_TAC	0	0.994
TTG_ACA	0.026	0.992		TTG_ACA	0.034	0.961		TTG_ACA	0	1
AGC_CTA	-0.013	0.932		AGC_CTA	0.005	0.952		AGC_CTA	0	0.996
CAC_CTT	0.018	0.902		CAC_CTT	0.029	0.607		CAC_CTT	0	0.996
GAC_TCC	0.001	0.995		GAC_TCC	0.008	0.918		GAC_TCC	0	0.996
ACC_TGT	0.042	0.734		ACC_TGT	0.031	0.69		ACC_TGT	0	0.997
ACA_GAG	-0.02	0.907		ACA_GAG	0.008	0.93		ACA_GAG	0	0.996
ACA_TCT	0.005	0.962		ACA_TCT	0.025	0.503		ACA_TCT	0	0.992
ATG_AGT	0.006	0.969		ATG_AGT	-0.016	0.76		ATG_AGT	0.001	0.992
AGA_TAC	-0.012	0.902		AGA_TAC	-0.019	0.636		AGA_TAC	0.001	0.989
GAA_AGC	0.001	0.996		GAA_AGC	0.027	0.664		GAA_AGC	0.001	0.993
TTC_CTA	0	0.999		TTC_CTA	0.029	0.424		TTC_CTA	0.001	0.989
TTT_ACC	-0.012	0.918		TTT_ACC	0.013	0.812		TTT_ACC	0.001	0.989
AAA_GTG	0.01	0.957		AAA_GTG	0.004	0.969		AAA_GTG	0.001	0.993
GCC_CAT	-0.036	0.719		GCC_CAT	-0.037	0.52		GCC_CAT	0.001	0.992
CAT_AAA	-0.006	0.961		CAT_AAA	-0.009	0.872		CAT_AAA	0.001	0.987
TGT_CAG	-0.042	0.549		TGT_CAG	-0.003	0.968		TGT_CAG	0.001	0.991
CAA_CTT	0.022	0.843		CAA_CTT	0.013	0.847		CAA_CTT	0.001	0.99
CTC_CTG	0.045	0.625		CTC_CTG	-0.01	0.915		CTC_CTG	0.001	0.992
ATC_AGG	-0.009	0.963		ATC_AGG	-0.026	0.726		ATC_AGG	0.001	0.992
CTA_GGC	-0.01	0.969		CTA_GGC	0.014	0.891		CTA_GGC	0.001	0.993
ACC_CTG	0.004	0.992		ACC_CTG	-0.034	0.679		ACC_CTG	0.001	0.993
AGG_CGC	0.01	0.962		AGG_CGC	-0.016	0.861		AGG_CGC	0.001	0.992
CAC_AGG	0.002	0.996		CAC_AGG	-0.022	0.827		CAC_AGG	0.001	0.993
TAA_CTC	0.016	0.871		TAA_CTC	0.012	0.819		TAA_CTC	0.001	0.985
TCA_CTC	0.013	0.911		TCA_CTC	0.014	0.798		TCA_CTC	0.001	0.986
ATC_GTT	-0.014	0.914		ATC_GTT	-0.004	0.961		ATC_GTT	0.001	0.987
TCG_GCA	-0.023	0.911		TCG_GCA	0.017	0.871		TCG_GCA	0.001	0.992
AAA_ATA	-0.006	0.953		AAA_ATA	0.018	0.629		AAA_ATA	0.001	0.981
AAT_CTA	-0.001	0.995		AAT_CTA	0.008	0.874		AAT_CTA	0.001	0.983
TAG_ATA	-0.016	0.732		TAG_ATA	-0.006	0.863		TAG_ATA	0.001	0.979
ACA_ACA	0.028	0.652		ACA_ACA	0.019	0.673		ACA_ACA	0.001	0.984
TCC_CTC	-0.014	0.92		TCC_CTC	0.004	0.961		TCC_CTC	0.001	0.986
GTT_ATA	0.006	0.943		GTT_ATA	0.019	0.546		GTT_ATA	0.001	0.98
AAG_TTC	-0.01	0.911		AAG_TTC	-0.006	0.89		AAG_TTC	0.001	0.98
TTG_AAG	0.01	0.937		TTG_AAG	0.002	0.978		TTG_AAG	0.001	0.984
AGA_TCA	0.027	0.484		AGA_TCA	0.02	0.55		AGA_TCA	0.001	0.98
GAC_GCG	-0.022	0.957		GAC_GCG	0.038	0.833		GAC_GCG	0.001	0.995
AAA_CTG	0	1		AAA_CTG	0.013	0.74		AAA_CTG	0.001	0.98
GAG_CGT	-0.027	0.84		GAG_CGT	0.013	0.873		GAG_CGT	0.001	0.986
GGA_AAT	-0.001	0.992		GGA_AAT	0.009	0.856		GGA_AAT	0.001	0.98
CCC_AGT	-0.003	0.992		CCC_AGT	-0.019	0.845		CCC_AGT	0.001	0.986
AGA_CCA	0.013	0.927		AGA_CCA	0.004	0.964		AGA_CCA	0.001	0.981
CCT_TCC	-0.01	0.944		CCT_TCC	-0.019	0.759		CCT_TCC	0.001	0.981
CAG_ACA	0.013	0.903		CAG_ACA	0.002	0.976		CAG_ACA	0.001	0.979
TTC_CCG	0.042	0.595		TTC_CCG	0.025	0.702		TTC_CCG	0.001	0.984
GTC_CAC	-0.011	0.919		GTC_CAC	-0.01	0.843		GTC_CAC	0.001	0.979
TCG_TAA	0.021	0.833		TCG_TAA	-0.01	0.865		TCG_TAA	0.001	0.98
CAC_CCC	0.041	0.484		CAC_CCC	0.006	0.941		CAC_CCC	0.001	0.981
ATA_TAG	0.003	0.986		ATA_TAG	-0.006	0.916		ATA_TAG	0.001	0.979
TCA_AAT	-0.007	0.934		TCA_AAT	0.001	0.977		TCA_AAT	0.001	0.978
AAT_TGC	-0.016	0.911		AAT_TGC	0.007	0.935		AAT_TGC	0.001	0.981
TCA_GAT	0.01	0.962		TCA_GAT	0.039	0.596		TCA_GAT	0.001	0.985
CGA_CTA	0.003	0.992		CGA_CTA	-0.018	0.854		CGA_CTA	0.001	0.985
CTT_GAC	0.003	0.992		CTT_GAC	0.007	0.942		CTT_GAC	0.001	0.983
CAA_AAA	0.002	0.992		CAA_AAA	-0.001	0.993		CAA_AAA	0.002	0.978
AGG_AGC	0.012	0.914		AGG_AGC	0.025	0.578		AGG_AGC	0.002	0.979
GTC_TAT	0.009	0.948		GTC_TAT	0.008	0.912		GTC_TAT	0.002	0.98
GAT_TAA	0.009	0.919		GAT_TAA	-0.01	0.812		GAT_TAA	0.002	0.978
GAT_GCC	0	1		GAT_GCC	0.006	0.956		GAT_GCC	0.002	0.981
GCC_TTC	0.016	0.925		GCC_TTC	0.041	0.514		GCC_TTC	0.002	0.983
GTT_TGG	0.04	0.554		GTT_TGG	0.004	0.961		GTT_TGG	0.002	0.98
TAC_TTG	0.003	0.992		TAC_TTG	-0.023	0.749		TAC_TTG	0.002	0.981
GTG_ATG	-0.024	0.741		GTG_ATG	-0.002	0.976		GTG_ATG	0.002	0.979
TAC_CTA	-0.01	0.919		TAC_CTA	0.015	0.73		TAC_CTA	0.002	0.979
CCA_AAT	-0.011	0.927		CCA_AAT	-0.023	0.637		CCA_AAT	0.002	0.979
AGA_GCT	-0.026	0.829		AGA_GCT	0.012	0.874		AGA_GCT	0.002	0.98
ATT_TAT	-0.017	0.8		ATT_TAT	-0.011	0.787		ATT_TAT	0.002	0.977
TGC_TCT	-0.027	0.807		TGC_TCT	-0.04	0.401		TGC_TCT	0.002	0.98
ACA_CAA	0.018	0.826		ACA_CAA	0.007	0.891		ACA_CAA	0.002	0.978
AAG_AGA	0.003	0.986		AAG_AGA	-0.019	0.629		AAG_AGA	0.002	0.978
GAG_AAT	-0.015	0.911		GAG_AAT	0.015	0.819		GAG_AAT	0.002	0.98
AGT_GCC	0.008	0.982		AGT_GCC	0.008	0.95		AGT_GCC	0.002	0.984
CGA_GCT	-0.034	0.807		CGA_GCT	-0.021	0.812		CGA_GCT	0.002	0.981
TAG_GCC	-0.008	0.962		TAG_GCC	-0.001	0.99		TAG_GCC	0.002	0.979
CAT_ACA	-0.011	0.937		CAT_ACA	-0.004	0.961		CAT_ACA	0.002	0.979
GAA_CGC	-0.017	0.895		GAA_CGC	-0.007	0.928		GAA_CGC	0.002	0.979
GTG_TAC	0.027	0.587		GTG_TAC	0.012	0.791		GTG_TAC	0.002	0.977
ACC_AAT	-0.005	0.982		ACC_AAT	0.033	0.518		ACC_AAT	0.002	0.979
ATT_GGC	-0.021	0.914		ATT_GGC	0.018	0.855		ATT_GGC	0.002	0.981
TTG_CGT	0.012	0.942		TTG_CGT	-0.006	0.948		TTG_CGT	0.002	0.979
TAT_TGT	0.005	0.98		TAT_TGT	-0.013	0.837		TAT_TGT	0.002	0.979
TTT_TGA	0.029	0.645		TTT_TGA	0.022	0.636		TTT_TGA	0.002	0.978
GGC_AAC	0.002	0.995		GGC_AAC	0.026	0.731		GGC_AAC	0.002	0.98
CAG_ATT	-0.015	0.902		CAG_ATT	-0.017	0.767		CAG_ATT	0.002	0.979
TCT_CAA	0.011	0.914		TCT_CAA	0.004	0.943		TCT_CAA	0.002	0.976
AGG_AGT	-0.001	0.997		AGG_AGT	0.002	0.974		AGG_AGT	0.002	0.978
ATC_CTG	0.056	0.168		ATC_CTG	0.005	0.952		ATC_CTG	0.002	0.979
CGG_AAA	0.005	0.983		CGG_AAA	0.026	0.609		CGG_AAA	0.002	0.979
AAT_TCA	-0.003	0.98		AAT_TCA	0.005	0.915		AAT_TCA	0.002	0.971
CCT_GCG	0.064	0.712		CCT_GCG	0.006	0.969		CCT_GCG	0.002	0.985
GTC_TTC	0.023	0.807		GTC_TTC	0.023	0.638		GTC_TTC	0.002	0.978
TCT_AGT	-0.017	0.87		TCT_AGT	-0.014	0.802		TCT_AGT	0.002	0.977
GCA_CAG	0.021	0.893		GCA_CAG	0.056	0.241		GCA_CAG	0.002	0.979
CGA_GGC	-0.074	0.409		CGA_GGC	-0.007	0.958		CGA_GGC	0.002	0.981
CCT_TCA	0.019	0.856		CCT_TCA	0.016	0.767		CCT_TCA	0.002	0.978
GCT_TCT	-0.007	0.963		GCT_TCT	0.007	0.925		GCT_TCT	0.002	0.979
AGT_TAA	-0.001	0.992		AGT_TAA	0.009	0.84		AGT_TAA	0.002	0.97
AGG_ACT	0.03	0.726		AGG_ACT	0.023	0.669		AGG_ACT	0.002	0.979
GGG_ACG	0.03	0.911		GGG_ACG	-0.022	0.87		GGG_ACG	0.002	0.984
CAG_AGT	-0.012	0.957		CAG_AGT	0.015	0.871		CAG_AGT	0.002	0.98
TTT_AAT	-0.017	0.645		TTT_AAT	0.014	0.592		TTT_AAT	0.002	0.956
TCA_CAG	-0.049	0.498		TCA_CAG	-0.018	0.819		TCA_CAG	0.002	0.979
ACC_GAG	-0.008	0.982		ACC_GAG	-0.05	0.508		ACC_GAG	0.002	0.98
TAA_GTG	0.02	0.914		TAA_GTG	0.029	0.709		TAA_GTG	0.002	0.98
CAA_GAG	0.048	0.732		CAA_GAG	0.01	0.94		CAA_GAG	0.002	0.981
CTT_CCT	-0.016	0.911		CTT_CCT	-0.02	0.756		CTT_CCT	0.002	0.979
TAA_AGC	-0.009	0.943		TAA_AGC	-0.025	0.572		TAA_AGC	0.002	0.976
CTT_GAT	0.01	0.934		CTT_GAT	-0.011	0.846		CTT_GAT	0.002	0.976
GCA_ACA	-0.012	0.932		GCA_ACA	0.023	0.682		GCA_ACA	0.002	0.978
TTT_CCT	-0.007	0.951		TTT_CCT	-0.011	0.82		TTT_CCT	0.002	0.972
ATT_GTT	0.013	0.903		ATT_GTT	0.014	0.773		ATT_GTT	0.002	0.972
CCT_CTC	0.044	0.307		CCT_CTC	0.023	0.609		CCT_CTC	0.002	0.973
TGC_TGA	0.017	0.895		TGC_TGA	-0.005	0.944		TGC_TGA	0.002	0.977
CGT_GCC	0.006	0.989		CGT_GCC	0.041	0.646		CGT_GCC	0.002	0.98
CCT_CAG	-0.037	0.847		CCT_CAG	0.006	0.964		CCT_CAG	0.002	0.98
TTA_TAG	-0.024	0.732		TTA_TAG	-0.002	0.976		TTA_TAG	0.002	0.972
AAG_AAT	0.005	0.962		AAG_AAT	-0.008	0.871		AAG_AAT	0.002	0.968
CCC_TTT	-0.005	0.986		CCC_TTT	0.025	0.767		CCC_TTT	0.002	0.979
GTA_AGC	-0.017	0.886		GTA_AGC	0.006	0.938		GTA_AGC	0.002	0.976
AAC_ATC	-0.033	0.471		AAC_ATC	-0.017	0.699		AAC_ATC	0.002	0.97
TGT_CAA	0.009	0.934		TGT_CAA	-0.007	0.899		TGT_CAA	0.003	0.969
ACC_GGG	-0.026	0.94		ACC_GGG	-0.027	0.87		ACC_GGG	0.003	0.985
TTA_GAT	-0.002	0.992		TTA_GAT	0.012	0.833		TTA_GAT	0.003	0.973
GAT_CAT	0.032	0.42		GAT_CAT	0.014	0.747		GAT_CAT	0.003	0.967
CAC_GCA	0.07	0.518		CAC_GCA	-0.004	0.977		CAC_GCA	0.003	0.98
AAG_ATA	0.005	0.964		AAG_ATA	-0.008	0.874		AAG_ATA	0.003	0.968
CTG_AAT	0.02	0.883		CTG_AAT	0.002	0.982		CTG_AAT	0.003	0.977
TGT_TGG	-0.014	0.911		TGT_TGG	0.024	0.618		TGT_TGG	0.003	0.973
CTT_TCA	-0.017	0.817		CTT_TCA	-0.02	0.586		CTT_TCA	0.003	0.964
TGA_GTC	-0.001	0.995		TGA_GTC	-0.025	0.682		TGA_GTC	0.003	0.978
CTA_ATC	-0.013	0.927		CTA_ATC	-0.001	0.993		CTA_ATC	0.003	0.977
TTT_CTT	0.005	0.961		TTT_CTT	-0.004	0.948		TTT_CTT	0.003	0.962
CCC_TAA	0.045	0.669		CCC_TAA	0.044	0.522		CCC_TAA	0.003	0.979
GAC_AGT	-0.036	0.484		GAC_AGT	-0.022	0.637		GAC_AGT	0.003	0.971
AAT_AGA	-0.009	0.918		AAT_AGA	-0.013	0.715		AAT_AGA	0.003	0.958
GAC_TGA	-0.024	0.882		GAC_TGA	0.006	0.958		GAC_TGA	0.003	0.978
CAT_CCT	-0.021	0.856		CAT_CCT	-0.024	0.665		CAT_CCT	0.003	0.973
ACT_ACG	-0.023	0.853		ACT_ACG	0.027	0.646		ACT_ACG	0.003	0.976
AAA_CTA	-0.005	0.956		AAA_CTA	-0.014	0.682		AAA_CTA	0.003	0.956
AAA_TGG	-0.031	0.798		AAA_TGG	0.009	0.923		AAA_TGG	0.003	0.977
GAT_GTC	-0.023	0.862		GAT_GTC	-0.022	0.739		GAT_GTC	0.003	0.977
ATG_GCT	0.023	0.911		ATG_GCT	0.057	0.391		ATG_GCT	0.003	0.979
TCA_CTG	0.001	0.999		TCA_CTG	-0.015	0.873		TCA_CTG	0.003	0.979
TGA_TTG	0.012	0.893		TGA_TTG	-0.001	0.986		TGA_TTG	0.003	0.958
CTA_GTT	-0.031	0.833		CTA_GTT	-0.031	0.675		CTA_GTT	0.003	0.978
TAG_CCG	0.022	0.911		TAG_CCG	-0.021	0.819		TAG_CCG	0.003	0.979
CAC_TGT	0.018	0.923		CAC_TGT	0.025	0.766		CAC_TGT	0.003	0.979
CAG_AGC	-0.069	0.491		CAG_AGC	-0.017	0.876		CAG_AGC	0.003	0.979
TTC_TCT	-0.009	0.919		TTC_TCT	0.026	0.389		TTC_TCT	0.003	0.956
TAG_TTC	-0.001	0.996		TAG_TTC	-0.002	0.964		TAG_TTC	0.003	0.955
GCT_TGA	-0.018	0.927		GCT_TGA	-0.05	0.476		GCT_TGA	0.003	0.979
TAC_ATC	0.007	0.962		TAC_ATC	0.034	0.43		TAC_ATC	0.003	0.97
GTA_TGA	-0.024	0.501		GTA_TGA	-0.023	0.349		GTA_TGA	0.003	0.951
GTA_GAC	0.006	0.957		GTA_GAC	0.02	0.646		GTA_GAC	0.003	0.962
TAT_CGG	0.012	0.96		TAT_CGG	-0.005	0.967		TAT_CGG	0.003	0.979
CCT_TGC	-0.016	0.937		CCT_TGC	-0.02	0.835		CCT_TGC	0.003	0.979
ATC_AAC	0.005	0.969		ATC_AAC	0.001	0.984		ATC_AAC	0.003	0.962
TTC_CTC	-0.02	0.853		TTC_CTC	0.024	0.635		TTC_CTC	0.003	0.969
GTT_AAC	0.012	0.886		GTT_AAC	-0.038	0.111		GTT_AAC	0.003	0.954
GCA_AGA	0.011	0.957		GCA_AGA	0.021	0.819		GCA_AGA	0.003	0.978
TCC_GAG	-0.007	0.984		TCC_GAG	0.003	0.976		TCC_GAG	0.003	0.978
GCG_CAC	-0.003	0.99		GCG_CAC	-0.004	0.952		GCG_CAC	0.003	0.967
GCC_CTC	0.018	0.911		GCC_CTC	-0.025	0.699		GCC_CTC	0.003	0.973
TGA_AGT	0.016	0.902		TGA_AGT	0.018	0.755		TGA_AGT	0.003	0.969
GAT_CAG	-0.022	0.831		GAT_CAG	0.009	0.897		GAT_CAG	0.003	0.968
ATG_GGT	0.016	0.903		ATG_GGT	0.028	0.586		ATG_GGT	0.003	0.969
GTG_TGT	-0.019	0.855		GTG_TGT	-0.011	0.854		GTG_TGT	0.003	0.967
GCG_GCT	0.041	0.876		GCG_GCT	-0.021	0.885		GCG_GCT	0.003	0.98
TCG_CGG	-0.018	0.944		TCG_CGG	0.021	0.87		TCG_CGG	0.003	0.979
TTA_CAC	0.031	0.515		TTA_CAC	0.002	0.968		TTA_CAC	0.003	0.957
CTT_AAC	-0.01	0.919		CTT_AAC	0.009	0.846		CTT_AAC	0.003	0.955
CTT_AGT	-0.028	0.732		CTT_AGT	-0.016	0.773		CTT_AGT	0.003	0.967
CAC_AAG	-0.037	0.726		CAC_AAG	-0.031	0.637		CAC_AAG	0.003	0.973
AAC_TTG	0.023	0.855		AAC_TTG	0.051	0.226		AAC_TTG	0.003	0.97
TCG_AGC	0.014	0.944		TCG_AGC	0.01	0.925		TCG_AGC	0.003	0.978
AAA_AAA	-0.022	0.574		AAA_AAA	-0.005	0.901		AAA_AAA	0.003	0.945
CGG_GGT	0.035	0.889		CGG_GGT	0.003	0.986		CGG_GGT	0.003	0.979
GGG_GCG	0.03	0.932		GGG_GCG	0.028	0.87		GGG_GCG	0.003	0.981
CGT_GTC	-0.026	0.857		CGT_GTC	-0.024	0.744		CGT_GTC	0.004	0.973
GAG_ACC	-0.017	0.911		GAG_ACC	-0.001	0.99		GAG_ACC	0.004	0.971
TTT_CAA	0.006	0.944		TTT_CAA	0.013	0.723		TTT_CAA	0.004	0.949
GAT_TTA	-0.027	0.469		GAT_TTA	0.01	0.81		GAT_TTA	0.004	0.948
AAA_CCT	0.009	0.943		AAA_CCT	0.005	0.938		AAA_CCT	0.004	0.958
ACG_GTA	-0.004	0.989		ACG_GTA	-0.018	0.832		ACG_GTA	0.004	0.973
TCT_ACA	-0.005	0.975		TCT_ACA	0.016	0.734		TCT_ACA	0.004	0.956
GCT_GGC	-0.025	0.944		GCT_GGC	0.015	0.936		GCT_GGC	0.004	0.98
ATA_CGG	0.051	0.784		ATA_CGG	0.047	0.641		ATA_CGG	0.004	0.979
CTA_CTG	0.006	0.981		CTA_CTG	-0.041	0.429		CTA_CTG	0.004	0.969
GCC_GAC	0.007	0.989		GCC_GAC	-0.043	0.715		GCC_GAC	0.004	0.979
TAC_CAG	0.006	0.981		TAC_CAG	0.02	0.802		TAC_CAG	0.004	0.972
CAA_CAA	-0.021	0.784		CAA_CAA	-0.014	0.776		CAA_CAA	0.004	0.954
GAC_ATT	-0.033	0.484		GAC_ATT	0.008	0.883		GAC_ATT	0.004	0.954
TAT_TAC	0	1		TAT_TAC	0.015	0.767		TAT_TAC	0.004	0.956
CAT_TTT	-0.012	0.911		CAT_TTT	0.002	0.971		CAT_TTT	0.004	0.954
ACA_TGC	-0.029	0.712		ACA_TGC	-0.017	0.761		ACA_TGC	0.004	0.958
TGC_CTC	0.006	0.957		TGC_CTC	0.032	0.313		TGC_CTC	0.004	0.951
TTA_CTC	-0.011	0.919		TTA_CTC	0.003	0.964		TTA_CTC	0.004	0.954
TTC_ACA	-0.023	0.723		TTC_ACA	-0.029	0.373		TTC_ACA	0.004	0.95
TCT_CCC	0.048	0.608		TCT_CCC	0.013	0.885		TCT_CCC	0.004	0.973
ATG_AAA	0.03	0.497		ATG_AAA	0.028	0.376		ATG_AAA	0.004	0.949
CTG_TTA	0.003	0.991		CTG_TTA	0.041	0.265		CTG_TTA	0.004	0.956
AAT_CAA	-0.014	0.902		AAT_CAA	0.015	0.759		AAT_CAA	0.004	0.954
CGC_GTA	0	1		CGC_GTA	-0.081	0.214		CGC_GTA	0.004	0.977
TAA_TGT	-0.009	0.943		TAA_TGT	-0.014	0.807		TAA_TGT	0.004	0.955
TAT_GAC	-0.016	0.911		TAT_GAC	-0.01	0.877		TAT_GAC	0.004	0.961
TGG_GGG	-0.004	0.992		TGG_GGG	-0.048	0.434		TGG_GGG	0.004	0.972
CAT_AAC	-0.014	0.905		CAT_AAC	0.006	0.925		CAT_AAC	0.004	0.956
TTA_ACA	0.006	0.961		TTA_ACA	0.022	0.607		TTA_ACA	0.004	0.951
TCA_ACG	0.004	0.992		TCA_ACG	0.031	0.729		TCA_ACG	0.004	0.976
GTA_AAT	0.012	0.878		GTA_AAT	0.032	0.207		GTA_AAT	0.004	0.939
CGC_ACT	0.048	0.784		CGC_ACT	0.039	0.687		CGC_ACT	0.004	0.978
AGT_GAG	-0.023	0.842		AGT_GAG	-0.049	0.239		AGT_GAG	0.004	0.962
CGC_TAC	-0.025	0.889		CGC_TAC	-0.004	0.971		CGC_TAC	0.004	0.972
ACA_ATA	0.017	0.871		ACA_ATA	0	0.997		ACA_ATA	0.004	0.954
AGA_ATA	-0.017	0.848		AGA_ATA	0.006	0.908		AGA_ATA	0.004	0.949
TCC_AAA	0.002	0.992		TCC_AAA	0.008	0.854		TCC_AAA	0.004	0.939
ATT_ATG	0.025	0.709		ATT_ATG	-0.009	0.865		ATT_ATG	0.004	0.951
TCA_TTT	0.01	0.932		TCA_TTT	0.02	0.637		TCA_TTT	0.004	0.951
GTA_CCA	-0.003	0.99		GTA_CCA	0.013	0.804		GTA_CCA	0.004	0.951
GTA_ACA	0.004	0.972		GTA_ACA	0.007	0.871		GTA_ACA	0.004	0.939
TCC_ACC	-0.012	0.944		TCC_ACC	-0.019	0.808		TCC_ACC	0.004	0.967
CAC_AAT	0.023	0.817		CAC_AAT	-0.011	0.872		CAC_AAT	0.004	0.956
TCT_GCG	-0.073	0.239		TCT_GCG	-0.04	0.546		TCT_GCG	0.004	0.97
TGG_AAC	0.013	0.911		TGG_AAC	0.026	0.576		TGG_AAC	0.004	0.954
GTG_TGG	0.025	0.88		GTG_TGG	-0.017	0.847		GTG_TGG	0.004	0.97
GCT_ATG	-0.027	0.871		GCT_ATG	0.024	0.774		GCT_ATG	0.004	0.972
TTA_GCT	0.017	0.919		TTA_GCT	0.052	0.322		TTA_GCT	0.004	0.968
TTG_TCT	-0.003	0.98		TTG_TCT	0.021	0.482		TTG_TCT	0.004	0.929
GCA_TGA	0.016	0.927		GCA_TGA	-0.017	0.837		GCA_TGA	0.004	0.968
GTG_TTG	0.002	0.992		GTG_TTG	-0.006	0.91		GTG_TTG	0.004	0.948
CTA_ACG	0.005	0.986		CTA_ACG	-0.016	0.833		CTA_ACG	0.004	0.962
CAA_TAT	-0.028	0.471		CAA_TAT	-0.007	0.883		CAA_TAT	0.004	0.934
GAA_TGG	-0.029	0.88		GAA_TGG	0.032	0.713		GAA_TGG	0.004	0.973
GGT_CCC	-0.013	0.924		GGT_CCC	-0.001	0.994		GGT_CCC	0.004	0.956
GTA_AGT	-0.013	0.916		GTA_AGT	0.021	0.67		GTA_AGT	0.005	0.952
ACC_CAA	0.008	0.966		ACC_CAA	0.016	0.837		ACC_CAA	0.005	0.964
CAA_CGA	-0.018	0.893		CAA_CGA	-0.028	0.609		CAA_CGA	0.005	0.956
GCA_AAG	-0.012	0.944		GCA_AAG	0.014	0.87		GCA_AAG	0.005	0.967
AGT_AAG	-0.014	0.848		AGT_AAG	-0.015	0.685		AGT_AAG	0.005	0.93
GAA_AAC	0.018	0.814		GAA_AAC	0.043	0.0959		GAA_AAC	0.005	0.941
ATA_AAC	0.009	0.932		ATA_AAC	0.014	0.761		ATA_AAC	0.005	0.945
TAG_ATT	0	1		TAG_ATT	-0.015	0.715		TAG_ATT	0.005	0.939
CAG_CTT	-0.001	0.996		CAG_CTT	0.001	0.986		CAG_CTT	0.005	0.951
TAG_TGC	-0.001	0.996		TAG_TGC	-0.018	0.74		TAG_TGC	0.005	0.951
CAT_AGC	-0.021	0.865		CAT_AGC	-0.064	0.0724		CAT_AGC	0.005	0.956
ACT_TTT	-0.01	0.932		ACT_TTT	0	0.999		ACT_TTT	0.005	0.945
CGG_TTA	0.028	0.732		CGG_TTA	0.006	0.938		CGG_TTA	0.005	0.951
GCA_CAT	-0.029	0.833		GCA_CAT	-0.018	0.824		GCA_CAT	0.005	0.964
TTT_CCA	-0.004	0.981		TTT_CCA	0	0.994		TTT_CCA	0.005	0.946
GTT_AGC	-0.01	0.961		GTT_AGC	-0.009	0.923		GTT_AGC	0.005	0.964
CAT_CCA	-0.007	0.959		CAT_CCA	0.01	0.871		CAT_CCA	0.005	0.951
TTC_CAG	0.007	0.962		TTC_CAG	0.016	0.767		TTC_CAG	0.005	0.948
CAT_GTA	-0.013	0.923		CAT_GTA	0.002	0.986		CAT_GTA	0.005	0.954
GAT_CTA	-0.002	0.992		GAT_CTA	0.007	0.899		GAT_CTA	0.005	0.935
GAA_GAC	-0.022	0.807		GAA_GAC	0.032	0.409		GAA_GAC	0.005	0.947
TCA_CTT	-0.007	0.953		TCA_CTT	0.013	0.816		TCA_CTT	0.005	0.945
ATT_CCA	-0.002	0.992		ATT_CCA	0.003	0.961		ATT_CCA	0.005	0.945
ATA_CTG	-0.011	0.932		ATA_CTG	-0.006	0.93		ATA_CTG	0.005	0.95
GCG_GAG	0.009	0.967		GCG_GAG	0.001	0.993		GCG_GAG	0.005	0.964
TTA_TAC	0.003	0.986		TTA_TAC	0.04	0.0977		TTA_TAC	0.005	0.921
AAG_GTG	-0.005	0.986		AAG_GTG	0.033	0.596		AAG_GTG	0.005	0.958
CCC_TCA	0.007	0.968		CCC_TCA	-0.033	0.559		CCC_TCA	0.005	0.956
AGA_TTC	0.001	0.995		AGA_TTC	-0.004	0.95		AGA_TTC	0.005	0.942
TAA_GGT	0.009	0.975		TAA_GGT	0.021	0.832		TAA_GGT	0.005	0.969
ATA_GTT	0	1		ATA_GTT	-0.01	0.862		ATA_GTT	0.005	0.945
AGT_TTC	0.004	0.976		AGT_TTC	-0.004	0.944		AGT_TTC	0.005	0.914
TGC_CGA	0.021	0.872		TGC_CGA	-0.007	0.937		TGC_CGA	0.005	0.954
ACA_TAC	0.005	0.984		ACA_TAC	-0.008	0.93		ACA_TAC	0.005	0.957
GAT_ACG	-0.02	0.897		GAT_ACG	-0.028	0.665		GAT_ACG	0.005	0.956
CTT_GGC	-0.031	0.859		CTT_GGC	-0.005	0.964		CTT_GGC	0.005	0.968
ACC_AAA	-0.003	0.992		ACC_AAA	0.01	0.903		ACC_AAA	0.005	0.956
CCA_TCA	-0.027	0.807		CCA_TCA	-0.031	0.57		CCA_TCA	0.005	0.954
AAC_GCA	-0.004	0.991		AAC_GCA	0.002	0.986		AAC_GCA	0.005	0.956
ATG_CAA	0.004	0.976		ATG_CAA	0.01	0.797		ATG_CAA	0.005	0.911
ACG_ACG	-0.002	0.996		ACG_ACG	-0.018	0.864		ACG_ACG	0.005	0.969
CGC_GAA	-0.049	0.739		CGC_GAA	-0.031	0.749		CGC_GAA	0.005	0.971
CAG_AAA	0.013	0.931		CAG_AAA	0.012	0.861		CAG_AAA	0.005	0.951
CTC_CTT	-0.003	0.992		CTC_CTT	0.009	0.91		CTC_CTT	0.005	0.951
TGG_ACC	-0.017	0.885		TGG_ACC	0.028	0.561		TGG_ACC	0.005	0.948
CTA_CGT	-0.013	0.94		CTA_CGT	0.009	0.924		CTA_CGT	0.005	0.956
TGA_AAA	0.026	0.527		TGA_AAA	0.028	0.302		TGA_AAA	0.005	0.911
TAC_ATA	0.002	0.992		TAC_ATA	-0.001	0.991		TAC_ATA	0.005	0.945
GTG_CTT	0.01	0.944		GTG_CTT	-0.008	0.913		GTG_CTT	0.005	0.947
ATA_ATA	-0.008	0.936		ATA_ATA	-0.015	0.719		ATA_ATA	0.005	0.916
GAC_TCG	-0.005	0.983		GAC_TCG	-0.015	0.837		GAC_TCG	0.005	0.951
AAA_ACG	0.023	0.833		AAA_ACG	0.007	0.924		AAA_ACG	0.005	0.95
ATA_CAG	-0.01	0.937		ATA_CAG	-0.011	0.856		ATA_CAG	0.005	0.944
GCC_TGT	0.017	0.919		GCC_TGT	0.024	0.733		GCC_TGT	0.006	0.956
ACT_CTC	-0.031	0.807		ACT_CTC	-0.025	0.73		ACT_CTC	0.006	0.956
AGT_GGT	-0.008	0.962		AGT_GGT	-0.025	0.688		AGT_GGT	0.006	0.951
GAG_AAA	0.033	0.239		GAG_AAA	-0.001	0.977		GAG_AAA	0.006	0.904
CGT_GAC	-0.001	0.996		CGT_GAC	0.028	0.72		CGT_GAC	0.006	0.96
CGG_GGA	-0.019	0.936		CGG_GGA	0.004	0.976		CGG_GGA	0.006	0.969
ATA_GAT	-0.006	0.957		ATA_GAT	-0.025	0.495		ATA_GAT	0.006	0.919
AAT_GTA	-0.001	0.994		AAT_GTA	0.013	0.832		AAT_GTA	0.006	0.942
CTA_CGC	-0.049	0.732		CTA_CGC	-0.01	0.94		CTA_CGC	0.006	0.968
TGC_CTT	-0.003	0.983		TGC_CTT	0	0.999		TGC_CTT	0.006	0.91
CGG_GAA	0.015	0.944		CGG_GAA	0.054	0.478		CGG_GAA	0.006	0.967
AGC_CGT	0.012	0.927		AGC_CGT	0.019	0.715		AGC_CGT	0.006	0.945
AAG_TCG	0.001	0.996		AAG_TCG	-0.004	0.952		AAG_TCG	0.006	0.923
TAT_GTG	-0.006	0.963		TAT_GTG	0.012	0.837		TAT_GTG	0.006	0.939
GAG_TAA	0.017	0.833		GAG_TAA	0.018	0.664		GAG_TAA	0.006	0.914
AAG_TCT	0.022	0.774		AAG_TCT	0.02	0.635		AAG_TCT	0.006	0.921
ATT_CGA	0.017	0.855		ATT_CGA	0.028	0.468		ATT_CGA	0.006	0.929
TGT_GCT	0.05	0.542		TGT_GCT	0.015	0.861		TGT_GCT	0.006	0.956
AGC_GCC	0.015	0.957		AGC_GCC	0.109	0.0846		AGC_GCC	0.006	0.971
TCG_CAG	0.032	0.547		TCG_CAG	0.022	0.609		TCG_CAG	0.006	0.929
[truncated: 2,098 more rows]

## Sheet: 3d
Figure 3d (Gua-HDV counts)
	0 µM								30 µM								100 µM								300 µM
	1	2	3	4	5	6	7	8	9	10	11	12	13	14	15	16	17	18	19	20	21	22	23	24	25	26	27	28	29	30	31	32
TGC_GTA	178.396	188.599	183.654	177.543	178.645	180.293	175.935	183.11	93.9432	95.6932	86.4306	90.5651	94.0684	88.5567	92.3391	96.2608	78.3267	75.1941	70.2442	72.1841	64.7484	72.0321	75.5489	67.8448	67.4232	65.8608	66.6058	62.5369	61.1972	64.4247	64.8739	60.7626
TGG_CTA	174.06	165.933	172.957	167.752	168.87	166.405	173.287	167.07	93.3788	96.1843	100.33	90.4509	97.6935	101.292	86.896	92.9661	76.005	76.8501	76.0613	70.4447	76.8388	81.2884	77.3172	79.1643	66.1044	69.2107	66.7744	66.7237	64.446	73.803	71.1173	68.65
TGA_TTA	451.744	440.852	444.643	432.76	425.711	446.418	430.296	443.95	292.758	292.358	290.072	302.074	312.619	290.944	275.333	283.482	231.782	228.036	212.928	221.118	206.09	224.865	223.049	209.339	192.214	195.822	197.906	182.47	183.516	192.459	188.208	179.123
CGG_CTG	60.1511	55.7663	59.226	54.6513	63.569	52.6134	49.8574	53.3907	35.094	33.0844	30.5676	35.8606	30.1068	31.3132	34.0845	33.3761	31.6724	30.6051	28.866	28.8447	26.2676	29.1608	31.5244	28.8794	26.0461	25.7766	26.0802	25.7567	26.2921	28.8144	23.6112	23.2241
CGG_TCG	69.7686	64.5846	60.8994	70.2575	63.7769	62.9525	54.7108	64.9437	37.762	45.9745	38.5556	38.6586	38.0329	37.2214	36.9357	41.3262	33.1618	33.6104	33.366	33.1206	32.4049	32.9886	34.2683	31.5642	29.3431	27.5934	34.0617	28.5656	28.1809	29.0863	28.8329	28.239
TGT_ATA	280.297	272.435	280.293	284.828	292.542	275.119	272.285	261.345	200.2	207.898	206.517	208.368	217.015	200.09	189.797	197.392	158.231	161.367	143.891	155.529	146.374	164.665	150.305	148.968	124.9	125.703	137.034	134.984	124.057	122.054	122.54	127.757
CGT_ACG	59.206	54.8348	61.1385	57.9743	56.914	54.877	57.1374	56.98	36.4793	33.0231	33.9758	39.7436	38.0943	36.8275	34.0845	32.6599	33.4247	30.1145	30.5123	28.4098	27.5564	30.9007	29.5122	28.5166	27.31	24.6978	25.3496	29.5195	25.31	26.164	28.7761	28.9693
CGC_GCG	26.8512	27.0758	23.9056	18.9292	24.7482	24.1043	24.1566	24.9568	13.699	14.3018	13.5264	15.8175	11.9198	14.7704	12.8303	14.1813	12.4412	11.7146	11.6891	11.016	13.0724	12.8753	11.5244	10.2311	15.0012	8.63004	12.0284	10.7585	9.36846	11.7568	12.3732	12.951
CGT_GCG	20.4024	21.0521	21.9334	19.3445	23.6391	25.8173	20.2408	18.6194	13.699	14.1177	12.7809	15.3607	12.5957	13.2605	9.65511	11.2447	10.0756	11.2239	10.372	10.3638	12.3359	10.7874	9.93904	9.3604	9.67113	10.9011	11.1853	9.75151	9.67067	10.1258	11.1245	9.88365
CAA_TTG	192.016	189.966	196.862	200.566	197.986	199.931	183.27	180.979	126.318	128.655	124.294	121.515	127.124	122.496	116.445	110.585	108.378	99.1753	106.903	111.03	96.8464	112.189	103.354	94.5473	87.5347	94.2491	101.848	97.7271	92.9291	98.336	93.1392	96.9864
CGC_GTG	28.2966	25.8959	26.1766	23.973	25.5801	25.6337	26.0317	26.9197	15.6486	17.3095	18.692	17.5877	18.3098	17.9871	16.9774	15.3989	11.9593	13.0639	12.5123	15.7993	13.502	15.1024	13.1707	14.8025	14.5067	13.3993	15.5133	13.4083	14.0527	12.7762	12.884	13.0971
CAC_GTG	62.6527	66.8823	67.4137	61.416	61.5586	67.8468	55.7586	67.6918	43.7136	41.555	42.7626	41.8564	44.4843	39.7816	44.3228	39.7505	39.8205	41.5224	40.8295	37.4691	36.8237	35.6333	36.2196	37.9495	34.7831	39.6301	33.612	36.4092	33.1674	33.8434	32.4086	33.3026

## Sheet: 3e
Figure 3e (Gua-HDV functional validation data)
	0			30			50			100			200			300			µM guanine
untr	-0.00624615	-0.0220422	0.0699343	0.118166	0.451873	0.0855158	0.269944	0.695715	0.20599	0.233718	0.639871	0.386174	0.167352	0.0808344	0.0415011	0.0463124	-0.0885299	-0.0349301
HDV act	38.2898	38.8982	37.068	39.0164	39.4489	39.1873	41.0222	39.9236	41.5195	40.3727	40.8335	41.3188	42.0421	42.7525	42.3613	44.6558	47.173	45.6748
HDV inact	92.7876	100.62	91.8065	97.6083	95.9874	96.5945	98.4753	96.3111	95.703	94.8369	95.8309	90.466	98.0008	94.5612	97.345	101.275	99.4883	97.6668
CMV-GFP	97.9349	98.2462	103.819	100.233	98.5723	101.195	101.675	98.596	99.7289	98.922	101.81	99.2683	101.678	99.8281	98.4942	97.8998	101.18	100.92
GuaM8HDV	61.272	54.1037	51.383	50.3367	49.2413	47.75	32.9778	34.5309	33.4935	17.178	17.4388	17.412	15.6368	16.3896	16.659	17.369	18.5551	18.2453
GuaB1HDV	82.8002	82.8296	80.9206	78.4579	85.1016	79.8171	59.3821	58.4388	54.0772	34.795	37.3869	36.5488	34.152	36.4365	34.7215	37.886	41.1576	38.7741
GuaB2HDV	93.0845	90.2508	88.9848	95.7775	95.8051	93.3748	80.7156	83.1079	81.6697	67.6287	66.0665	65.4607	61.5188	54.608	55.2441	59.571	58.1427	58.2891
GuaB3HDV	75.7767	75.3082	76.9123	76.5324	70.0543	77.665	61.4051	63.0328	62.9153	47.8316	45.4468	47.9793	47.1986	49.2016	48.9102	52.6429	48.1956	52.359
GuaB4HDV	85.9962	88.464	91.2225	85.9962	88.464	91.2225	72.5821	71.4139	71.7437	48.6056	52.4491	53.7049	59.6854	55.1602	55.756	59.7758	59.6649	57.1426
GuaM12HDV	67.0497	67.8303	66.9958	70.7127	68.3072	70.1895	66.0774	65.3308	64.9492	52.4371	53.6807	50.0453	44.6524	43.223	43.637	43.3929	43.8161	38.1447
GuaB5HDV	52.8517	57.0175	60.9153	54.3993	51.8314	54.7329	37.4875	35.6357	36.4045	24.5694	25.5696	24.5821	25.64	23.9985	28.898	27.2754	30.4475	29.5483
GuaB6HDV	59.3335	59.0387	57.6679	49.4551	51.368	53.1435	34.787	35.3674	34.9062	24.6139	26.0781	24.8566	24.2128	25.6522	25.9646	27.9931	28.5356	27.2993
GuaB7HDV	72.6547	71.4673	77.2671	73.7514	75.7691	67.3521	55.7924	56.1477	55.7217	34.5284	32.7517	34.4398	31.7012	32.9711	32.2984	35.7137	34.1791	33.8489
GuaB8HDV	90.6077	89.6427	89.9469	86.3879	81.7767	91.8878	75.1165	80.0402	81.2797	56.0567	63.1898	57.1359	56.7559	59.1951	58.8942	66.6943	65.7085	64.3118
GuaB9HDV	76.7211	79.6511	85.9172	72.6108	86.5045	84.0398	69.0557	71.6499	73.1712	52.7717	55.4914	54.5492	52.1952	53.9887	51.7835	59.9315	59.8729	56.9497
GuaB10HDV	86.6888	79.3104	80.3423	84.0667	81.7875	83.2156	81.5739	79.8298	83.5837	85.0124	82.7007	83.9576	78.6219	78.6461	80.8628	84.0017	81.4303	80.7155

[truncated: 12 more sheets: 4b, 4c, 4d, 4e, 5a, 5b, 5c, 5d, 6c, 6d, 6e, 6f]
